# Supplementary material for: The Potential Role of Thyroid Hormone Therapy in Neural Progenitor Cell Differentiation and Its Impact on Neurodevelopmental Disorders
Source: Mol Neurobiol. 2023 Nov 22;61(6):3330–42. doi: 10.1007/s12035-023-03751-8 (PMC11087352; doi:10.1007/s12035-023-03751-8)
Supplement: Supplementary file 1 — (XLSX 6.29 mb) [file 12035_2023_3751_MOESM1_ESM.xlsx]

## Sheet: W6 High vs. control
Name	Chromosome	Region	Max group mean	Log₂ fold change	Fold change	P-value	FDR p-value	Bonferroni	ENSEMBL	Biotype
MIR6859-1	1	complement(17369..17436)	0	#N/A	#N/A	#N/A	#N/A	#N/A	ENSG00000278267	miRNA
MIR1302-2HG	1	29554..31109	0.0856251	4.2371	18.8579	0.0128248	#N/A	1	ENSG00000243485	lncRNA
MIR1302-2	1	30366..30503	0	#N/A	#N/A	#N/A	#N/A	#N/A	ENSG00000284332	miRNA
FAM138A	1	complement(34554..36081)	0	#N/A	#N/A	#N/A	#N/A	#N/A	ENSG00000237613	lncRNA
OR4F5	1	65419..71585	0.420844	1.78714	3.45131	0.00276049	0.0432365	1	ENSG00000186092	protein_coding
AL627309.1	1	complement(89295..133723)	0.241502	0.532695	1.44663	0.317421	0.455961	1	ENSG00000238009	lncRNA
AL627309.3	1	complement(89551..91105)	0.384118	-0.64182	-1.5603	0.471377	0.595558	1	ENSG00000239945	lncRNA
AL627309.2	1	complement(139790..140339)	0	#N/A	#N/A	#N/A	#N/A	#N/A	ENSG00000239906	lncRNA
AL627309.5	1	complement(141474..173862)	0.815343	0.967519	1.95547	0.000122918	0.0113787	1	ENSG00000241860	lncRNA
RNU6-1100P	1	complement(157784..157887)	0	#N/A	#N/A	#N/A	#N/A	#N/A	ENSG00000222623	snRNA
AL627309.4	1	160446..161525	0.069609	1.52831	2.88448	0.290432	#N/A	1	ENSG00000241599	lncRNA
MIR6859-2	1	complement(187891..187958)	0	#N/A	#N/A	#N/A	#N/A	#N/A	ENSG00000273874	miRNA
AP006222.2	1	266855..268655	0.324123	0.1889	1.13989	0.827955	0.878823	1	ENSG00000286448	lncRNA
AL732372.1	1	358857..366052	0.0267838	-3.83747	-14.2953	0.252657	#N/A	1	ENSG00000236601	lncRNA
OR4F29	1	complement(450703..451697)	0.375631	1.02885	2.0404	0.303926	0.442748	1	ENSG00000284733	protein_coding
FO681485.1	1	complement(516376..516479)	0	#N/A	#N/A	#N/A	#N/A	#N/A	ENSG00000278757	snRNA
AC114498.1	1	587629..594768	0.0867476	-0.272628	-1.20801	0.835691	#N/A	1	ENSG00000235146	lncRNA
AC114498.2	1	complement(632325..632413)	0	#N/A	#N/A	#N/A	#N/A	#N/A	ENSG00000278791	miRNA
OR4F16	1	complement(685679..686673)	0.500913	1.46596	2.76247	0.139007	0.269444	1	ENSG00000284662	protein_coding
RNU6-1199P	1	complement(758233..758336)	0	#N/A	#N/A	#N/A	#N/A	#N/A	ENSG00000223181	snRNA
AL669831.2	1	760911..761989	0.121492	0.15658	1.11464	0.902359	#N/A	1	ENSG00000229905	lncRNA
LINC01409	1	778747..810065	0.338778	0.983344	1.97704	0.00240411	0.0410944	1	ENSG00000237491	lncRNA
FAM87B	1	817371..819837	0.213205	0.793211	1.73293	0.213743	0.352905	1	ENSG00000177757	lncRNA
LINC01128	1	825138..859446	0.434251	0.331875	1.25865	0.149016	0.280858	1	ENSG00000228794	lncRNA
LINC00115	1	complement(826206..827522)	0.390752	0.246595	1.1864	0.710841	0.790181	1	ENSG00000225880	lncRNA
AL669831.7	1	860226..868202	0.244102	1.15455	2.22615	0.0462015	0.147708	1	ENSG00000288531	lncRNA
FAM41C	1	complement(868071..876903)	0.114774	1.88705	3.69877	0.0203214	0.0978938	1	ENSG00000230368	lncRNA
AL645608.6	1	904834..915976	0.0530885	1.29496	2.4537	0.43729	#N/A	1	ENSG00000272438	lncRNA
AL645608.2	1	911435..914948	0.126316	1.75884	3.38426	0.0129288	0.0816022	1	ENSG00000230699	lncRNA
AL645608.4	1	914171..914971	0.042144	0.802882	1.74458	0.591714	#N/A	1	ENSG00000241180	lncRNA
LINC02593	1	complement(916865..921016)	0.168012	0.549911	1.46399	0.326633	0.465162	1	ENSG00000223764	lncRNA
SAMD11	1	923928..944581	0.780156	-1.69224	-3.23159	0.000250728	0.0156683	1	ENSG00000187634	protein_coding
NOC2L	1	complement(944203..959309)	2.59011	-0.68044	-1.60263	0.00177833	0.0364617	1	ENSG00000188976	protein_coding
KLHL17	1	960584..965719	0.386487	-0.773608	-1.70954	0.146485	0.277984	1	ENSG00000187961	protein_coding
PLEKHN1	1	966482..975865	0.0534217	-1.01943	-2.02712	0.349822	#N/A	1	ENSG00000187583	protein_coding
PERM1	1	complement(975204..982093)	0.0975631	0.220977	1.16552	0.76799	0.834015	1	ENSG00000187642	protein_coding
AL645608.7	1	complement(995966..998051)	0.0608762	0.116967	1.08445	0.905021	#N/A	1	ENSG00000272512	lncRNA
HES4	1	complement(998962..1000172)	1.85277	-0.264828	-1.20149	0.541096	0.655183	1	ENSG00000188290	protein_coding
ISG15	1	1001138..1014540	0.90378	-0.825364	-1.77198	0.17916	0.315636	1	ENSG00000187608	protein_coding
AL645608.1	1	complement(1011997..1013193)	0.0131876	0.59756	1.51316	0.740594	#N/A	1	ENSG00000224969	lncRNA
AGRN	1	1020120..1056118	5.14101	-0.623541	-1.54065	0.00525983	0.0555844	1	ENSG00000188157	protein_coding
AL645608.5	1	1055033..1056116	0	#N/A	#N/A	#N/A	#N/A	#N/A	ENSG00000242590	lncRNA
AL645608.8	1	complement(1062208..1063288)	0.0220222	-3.47833	-11.145	0.30413	#N/A	1	ENSG00000273443	lncRNA
RNF223	1	complement(1070967..1074306)	0.0098262	2.00429	4.01192	0.223795	#N/A	1	ENSG00000237330	protein_coding
C1orf159	1	complement(1081818..1116361)	0.234968	-0.475499	-1.3904	0.36909	0.504394	1	ENSG00000131591	protein_coding
AL390719.3	1	1097585..1104598	0.156282	0.523891	1.43783	0.569614	0.679467	1	ENSG00000285812	lncRNA
LINC01342	1	1137017..1144056	0.0310385	2.06082	4.17224	0.146573	#N/A	1	ENSG00000223823	lncRNA
MIR200B	1	1167104..1167198	0	#N/A	#N/A	#N/A	#N/A	#N/A	ENSG00000207730	miRNA
MIR200A	1	1167863..1167952	0	#N/A	#N/A	#N/A	#N/A	#N/A	ENSG00000207607	miRNA
MIR429	1	1169005..1169087	0	#N/A	#N/A	#N/A	#N/A	#N/A	ENSG00000198976	miRNA
AL390719.2	1	1169357..1170343	0.0384409	1.52029	2.86849	0.303454	#N/A	1	ENSG00000272141	lncRNA
TTLL10-AS1	1	complement(1173056..1179555)	0.0605342	0.629791	1.54734	0.446217	0.573992	1	ENSG00000205231	lncRNA
TTLL10	1	1173880..1197936	0.0359551	1.97137	3.92139	0.0691118	#N/A	1	ENSG00000162571	protein_coding
TNFRSF18	1	complement(1203508..1206592)	0.00478793	-1.92028	-3.78498	0.566053	#N/A	1	ENSG00000186891	protein_coding
TNFRSF4	1	complement(1211340..1214153)	0.028516	-1.1859	-2.27506	0.448547	#N/A	1	ENSG00000186827	protein_coding
SDF4	1	complement(1216908..1232067)	8.15577	-0.481001	-1.39571	0.0212579	0.100134	1	ENSG00000078808	protein_coding
B3GALT6	1	1232237..1235041	3.19764	-0.325136	-1.25278	0.154545	0.287006	1	ENSG00000176022	protein_coding
C1QTNF12	1	complement(1242446..1246722)	0.0383353	1.02679	2.03748	0.339982	#N/A	1	ENSG00000184163	protein_coding
AL162741.1	1	complement(1249777..1251334)	0.0563446	1.41692	2.67016	0.185507	#N/A	1	ENSG00000260179	lncRNA
UBE2J2	1	complement(1253909..1273885)	1.88957	-0.620335	-1.53723	0.010688	0.074849	1	ENSG00000160087	protein_coding
LINC01786	1	1275223..1280420	0.125747	-1.44097	-2.71503	0.298694	#N/A	1	ENSG00000230415	lncRNA
SCNN1D	1	1280436..1292029	0.131715	0.0338666	1.02375	0.95676	0.971444	1	ENSG00000162572	protein_coding
ACAP3	1	complement(1292390..1309609)	0.856404	-0.683974	-1.60656	0.00326761	0.0463234	1	ENSG00000131584	protein_coding
MIR6726	1	complement(1296110..1296170)	0	#N/A	#N/A	#N/A	#N/A	#N/A	ENSG00000278073	miRNA
PUSL1	1	1308597..1311677	1.20873	-0.640886	-1.55929	0.0861384	0.205938	1	ENSG00000169972	protein_coding
INTS11	1	complement(1311585..1324691)	1.58982	-0.431031	-1.3482	0.0316576	0.120681	1	ENSG00000127054	protein_coding
MIR6727	1	complement(1312502..1312566)	0	#N/A	#N/A	#N/A	#N/A	#N/A	ENSG00000283712	miRNA
AL139287.1	1	complement(1317581..1318689)	0.0751013	-1.2499	-2.37824	0.465149	#N/A	1	ENSG00000240731	lncRNA
CPTP	1	1324756..1328896	1.12865	-0.737801	-1.66763	0.0762483	0.192612	1	ENSG00000224051	protein_coding
TAS1R3	1	1331280..1335314	0.112548	-0.111549	-1.08039	0.882961	0.918696	1	ENSG00000169962	protein_coding
DVL1	1	complement(1335276..1349418)	3.12741	-0.845816	-1.79728	0.000126561	0.0115119	1	ENSG00000107404	protein_coding
MIR6808	1	complement(1339650..1339708)	0	#N/A	#N/A	#N/A	#N/A	#N/A	ENSG00000284372	miRNA
MXRA8	1	complement(1352689..1361777)	2.87481	-0.493047	-1.40741	0.0486575	0.151995	1	ENSG00000162576	protein_coding
AURKAIP1	1	complement(1373730..1375495)	4.81476	-0.665381	-1.58599	0.00634422	0.0599935	1	ENSG00000175756	protein_coding
CCNL2	1	complement(1385711..1399335)	2.87326	-0.407879	-1.32673	0.0587716	0.16829	1	ENSG00000221978	protein_coding
MRPL20-AS1	1	1399520..1402046	0.531999	-0.272855	-1.2082	0.606039	0.708878	1	ENSG00000224870	lncRNA
MRPL20	1	complement(1401909..1407293)	2.24221	-0.182479	-1.13483	0.463488	0.588951	1	ENSG00000242485	protein_coding
RN7SL657P	1	complement(1405460..1405752)	0	#N/A	#N/A	#N/A	#N/A	#N/A	ENSG00000264293	misc_RNA
AL391244.2	1	1409096..1410618	0.168644	0.550059	1.46415	0.437168	0.566237	1	ENSG00000272455	lncRNA
ANKRD65	1	complement(1418420..1421769)	0.0622176	0.772024	1.70766	0.397117	0.530423	1	ENSG00000235098	protein_coding
AL391244.1	1	1420245..1422691	0	#N/A	#N/A	#N/A	#N/A	#N/A	ENSG00000225905	lncRNA
TMEM88B	1	1426128..1427787	0	#N/A	#N/A	#N/A	#N/A	#N/A	ENSG00000205116	protein_coding
LINC01770	1	complement(1430539..1434573)	0.0209307	-0.603861	-1.51978	0.721875	#N/A	1	ENSG00000225285	lncRNA
VWA1	1	1434861..1442882	0.349962	-1.08301	-2.11845	0.0288995	0.115808	1	ENSG00000179403	protein_coding
ATAD3C	1	1449689..1470163	0.0553234	0.930037	1.90532	0.197964	0.33646	1	ENSG00000215915	protein_coding
ATAD3B	1	1471765..1497848	0.505966	-0.433259	-1.35028	0.179396	0.315783	1	ENSG00000160072	protein_coding
ATAD3A	1	1512162..1534685	2.44006	-0.57949	-1.49432	0.0278592	0.113921	1	ENSG00000197785	protein_coding
TMEM240	1	complement(1534778..1540624)	0.591795	-0.838362	-1.78802	0.139481	0.269836	1	ENSG00000205090	protein_coding
SSU72	1	complement(1541673..1574863)	4.15096	-0.531282	-1.44521	0.00986876	0.0720312	1	ENSG00000160075	protein_coding
AL645728.1	1	1574102..1577075	0.155895	0.497431	1.4117	0.484631	0.606782	1	ENSG00000215014	lncRNA
FNDC10	1	complement(1598012..1600135)	1.0817	-0.324475	-1.25221	0.483429	0.605757	1	ENSG00000228594	protein_coding
AL691432.4	1	1600314..1602703	0.0577421	0.657305	1.57713	0.483487	#N/A	1	ENSG00000286989	lncRNA
AL691432.2	1	complement(1613758..1615795)	0.94572	-0.385824	-1.30661	0.391448	0.524914	1	ENSG00000272106	lncRNA
MIB2	1	1615415..1630610	1.40001	-0.537985	-1.45194	0.0176221	0.092587	1	ENSG00000197530	protein_coding
MMP23B	1	1632163..1635263	0.343235	-1.77223	-3.41581	0.00976676	0.071637	1	ENSG00000189409	protein_coding
CDK11B	1	complement(1635227..1659012)	4.50059	-0.713157	-1.63939	0.00143047	0.0337289	1	ENSG00000248333	protein_coding
FO704657.1	1	1659325..1662602	0	#N/A	#N/A	#N/A	#N/A	#N/A	ENSG00000272004	lncRNA
SLC35E2B	1	complement(1659529..1692795)	2.64852	-0.31102	-1.24058	0.16133	0.295143	1	ENSG00000189339	protein_coding
CDK11A	1	complement(1702379..1724357)	0.968024	-0.603047	-1.51892	0.0501166	0.154508	1	ENSG00000008128	protein_coding
AL031282.2	1	complement(1702736..1737688)	0.580541	-0.237678	-1.17909	0.536961	0.651448	1	ENSG00000268575	lncRNA
SLC35E2A	1	complement(1724838..1745999)	0.964668	-0.0995729	-1.07146	0.671113	0.759253	1	ENSG00000215790	protein_coding
NADK	1	complement(1751232..1780457)	2.07649	-0.383015	-1.30406	0.0838655	0.203146	1	ENSG00000008130	protein_coding
GNB1	1	complement(1785285..1891117)	17.4732	-0.621573	-1.53855	0.00539076	0.055841	1	ENSG00000078369	protein_coding
AL109917.1	1	1891471..1892658	0.0829731	0.90478	1.87226	0.379265	#N/A	1	ENSG00000231050	lncRNA
CALML6	1	1915108..1917296	0.0801891	0.98095	1.97376	0.231964	0.372141	1	ENSG00000169885	protein_coding
TMEM52	1	complement(1917590..1919279)	0.0440552	-0.63193	-1.54964	0.595587	#N/A	1	ENSG00000178821	protein_coding
CFAP74	1	complement(1921951..2003837)	0.204791	-0.0169034	-1.01179	0.967714	0.979023	1	ENSG00000142609	protein_coding
AL391845.2	1	complement(2013213..2015639)	0.134056	2.76011	6.77446	0.000541987	0.0229066	1	ENSG00000233542	lncRNA
GABRD	1	2019329..2030758	0.0530595	-0.468405	-1.38358	0.585493	0.692692	1	ENSG00000187730	protein_coding
AL391845.1	1	complement(2049203..2050070)	0	#N/A	#N/A	#N/A	#N/A	#N/A	ENSG00000226969	lncRNA
PRKCZ	1	2050411..2185395	1.7199	-0.700058	-1.62457	0.00248781	0.0414228	1	ENSG00000067606	protein_coding
AL590822.2	1	complement(2141084..2145279)	0.102791	0.37307	1.29511	0.562454	0.672964	1	ENSG00000271806	lncRNA
PRKCZ-AS1	1	complement(2181794..2184389)	0.16946	-1.06531	-2.09262	0.239086	0.379299	1	ENSG00000182873	lncRNA
FAAP20	1	complement(2184461..2212720)	0.537334	-0.0879336	-1.06285	0.723598	0.80067	1	ENSG00000162585	protein_coding
AL590822.1	1	2212523..2220738	0	#N/A	#N/A	#N/A	#N/A	#N/A	ENSG00000234396	lncRNA
SKI	1	2228319..2310213	6.36241	-0.59389	-1.50931	0.00745441	0.0636833	1	ENSG00000157933	protein_coding
AL590822.3	1	2315040..2323085	0.0438634	0.782952	1.72065	0.262999	0.402928	1	ENSG00000287356	lncRNA
MORN1	1	complement(2321253..2391707)	0.302378	0.0305364	1.02139	0.925768	0.949915	1	ENSG00000116151	protein_coding
AL589739.1	1	complement(2326201..2326693)	0.0506137	1.55785	2.94414	0.318284	#N/A	1	ENSG00000272161	lncRNA
AL513477.2	1	complement(2363061..2363628)	0.198876	1.47988	2.78926	0.120354	#N/A	1	ENSG00000272420	lncRNA
RER1	1	2391775..2405442	2.10022	-0.469127	-1.38427	0.0204472	0.0982899	1	ENSG00000157916	protein_coding
PEX10	1	complement(2403964..2413797)	1.53876	-0.419304	-1.33728	0.12222	0.250522	1	ENSG00000157911	protein_coding
PLCH2	1	2425980..2505532	0.0729322	-0.332982	-1.25961	0.595878	0.701154	1	ENSG00000149527	protein_coding
AL139246.1	1	complement(2492300..2493258)	0	#N/A	#N/A	#N/A	#N/A	#N/A	ENSG00000224387	lncRNA
AL139246.4	1	complement(2493437..2494479)	0.0243076	2.98523	7.91851	0.196814	#N/A	1	ENSG00000229393	lncRNA
PANK4	1	complement(2508537..2526611)	0.87415	-0.337758	-1.26379	0.268391	0.407972	1	ENSG00000157881	protein_coding
HES5	1	complement(2528745..2530263)	0.0514992	-2.38437	-5.22116	0.164041	#N/A	1	ENSG00000197921	protein_coding
AL139246.5	1	2530064..2547460	0.0398857	-1.83892	-3.57741	0.25577	#N/A	1	ENSG00000272449	lncRNA
TNFRSF14-AS1	1	complement(2549920..2557031)	0.0409142	1.18654	2.27607	0.132021	0.262097	1	ENSG00000238164	lncRNA
TNFRSF14	1	2555639..2565382	0.0623407	0.828319	1.77562	0.195664	0.333968	1	ENSG00000157873	protein_coding
AL139246.2	1	2566410..2569888	0	#N/A	#N/A	#N/A	#N/A	#N/A	ENSG00000225931	TEC
AL139246.3	1	2581560..2584533	0.0298239	0.80223	1.74379	0.586142	#N/A	1	ENSG00000228037	lncRNA
PRXL2B	1	2586491..2591469	0.646844	-0.689493	-1.61272	0.125503	0.254275	1	ENSG00000157870	protein_coding
MMEL1	1	complement(2590639..2633016)	0.001605	2.11233	4.3239	0.371543	#N/A	1	ENSG00000142606	protein_coding
MMEL1-AS1	1	2632568..2636620	0	#N/A	#N/A	#N/A	#N/A	#N/A	ENSG00000237058	lncRNA
TTC34	1	complement(2635976..2801717)	0.0634259	0.645499	1.56428	0.330933	0.469225	1	ENSG00000215912	protein_coding
AC242022.2	1	2768091..2784733	0.0104745	2.11233	4.3239	0.371543	#N/A	1	ENSG00000285945	lncRNA
AC242022.1	1	2773603..2776473	0.128364	2.4233	5.36395	0.00698388	#N/A	1	ENSG00000283259	lncRNA
AL592464.2	1	complement(2811850..2812692)	0.151595	-0.636379	-1.55442	0.593238	#N/A	1	ENSG00000233234	lncRNA
AL592464.3	1	2814056..2817767	0.0545605	0.614813	1.53136	0.628399	#N/A	1	ENSG00000287396	lncRNA
AL592464.1	1	complement(2814432..2814998)	0.0596735	3.98867	15.8748	0.0964825	#N/A	1	ENSG00000231630	lncRNA
AL589702.1	1	complement(2960658..2968707)	0.10248	1.15257	2.2231	0.166856	0.301912	1	ENSG00000284745	lncRNA
ACTRT2	1	3021467..3022903	0.0589621	0.49634	1.41063	0.632559	#N/A	1	ENSG00000169717	protein_coding
PRDM16-DT	1	complement(3059615..3068437)	0.292635	-0.15558	-1.11387	0.736985	0.811138	1	ENSG00000177133	lncRNA
PRDM16	1	3069168..3438621	1.44914	-0.429052	-1.34635	0.0316088	0.120586	1	ENSG00000142611	protein_coding
MIR4251	1	3127975..3128035	0	#N/A	#N/A	#N/A	#N/A	#N/A	ENSG00000283572	miRNA
AL008733.1	1	complement(3132927..3133709)	0.0389262	-3.47833	-11.145	0.304144	#N/A	1	ENSG00000226286	lncRNA
AL512383.1	1	3205988..3208664	0	#N/A	#N/A	#N/A	#N/A	#N/A	ENSG00000279839	TEC
AL590438.1	1	complement(3306636..3310096)	0.25269	1.05962	2.08439	0.0424506	0.141344	1	ENSG00000272235	lncRNA
AL354743.2	1	complement(3313052..3323149)	0.0957483	0.145327	1.10598	0.899085	#N/A	1	ENSG00000287828	lncRNA
AL354743.1	1	complement(3367815..3373928)	0.184715	0.248979	1.18837	0.682786	0.768146	1	ENSG00000286518	lncRNA
ARHGEF16	1	3454665..3481113	0.0408819	-0.544201	-1.45821	0.543159	0.65685	1	ENSG00000130762	protein_coding
AL512413.1	1	3487246..3487627	0.0645483	-0.139627	-1.10162	0.929278	#N/A	1	ENSG00000272088	lncRNA
MEGF6	1	complement(3487951..3611508)	0.282359	-0.0636268	-1.04509	0.85934	0.901491	1	ENSG00000162591	protein_coding
MIR551A	1	complement(3560695..3560790)	0	#N/A	#N/A	#N/A	#N/A	#N/A	ENSG00000207776	miRNA
AL513320.1	1	complement(3623190..3624743)	0.140195	-0.164907	-1.12109	0.882717	#N/A	1	ENSG00000238260	lncRNA
TPRG1L	1	3625015..3630127	1.8983	-0.360005	-1.28343	0.254579	0.394494	1	ENSG00000158109	protein_coding
WRAP73	1	complement(3630767..3652761)	0.351142	0.117562	1.0849	0.741958	0.814984	1	ENSG00000116213	protein_coding
TP73	1	3652516..3736201	0.0481725	0.415621	1.33387	0.564749	0.674702	1	ENSG00000078900	protein_coding
AL136528.1	1	complement(3658938..3668772)	0.0661532	2.27603	4.84344	0.137194	#N/A	1	ENSG00000227589	lncRNA
AL136528.2	1	complement(3712200..3714298)	0	#N/A	#N/A	#N/A	#N/A	#N/A	ENSG00000235131	lncRNA
AL136528.3	1	3736943..3737103	0.0397515	2.11244	4.32422	0.371513	#N/A	1	ENSG00000276189	misc_RNA
CCDC27	1	3746460..3771645	0.0696343	1.27195	2.41487	0.0674736	0.180473	1	ENSG00000162592	protein_coding
SMIM1	1	3772761..3775982	0.161733	-0.11687	-1.08438	0.898269	#N/A	1	ENSG00000235169	protein_coding
LRRC47	1	complement(3778559..3796498)	2.88139	-0.713443	-1.63971	0.000714363	0.0256107	1	ENSG00000130764	protein_coding
RN7SL574P	1	3782815..3783111	0.0841355	3.98088	15.7893	0.0970925	#N/A	1	ENSG00000266075	misc_RNA
AL365330.1	1	3785008..3785538	0.215192	-1.03903	-2.05485	0.369069	#N/A	1	ENSG00000272153	lncRNA
CEP104	1	complement(3812086..3857214)	1.70459	-0.683014	-1.60549	0.00187776	0.0372233	1	ENSG00000116198	protein_coding
DFFB	1	3857267..3885429	0.472171	-0.299041	-1.23033	0.543617	0.657139	1	ENSG00000169598	protein_coding
C1orf174	1	complement(3889125..3900293)	0.692076	-0.178759	-1.13191	0.614654	0.715805	1	ENSG00000198912	protein_coding
LINC01134	1	3900352..3917225	0.0935677	0.837886	1.78743	0.216136	0.35546	1	ENSG00000236423	lncRNA
LINC01346	1	3940486..3955262	0.179128	0.712355	1.63848	0.18055	0.317021	1	ENSG00000233304	lncRNA
LINC01345	1	complement(3944547..3949024)	0.0638252	1.20427	2.30421	0.204376	#N/A	1	ENSG00000226374	lncRNA
LINC02780	1	3976133..4012704	0.0411277	1.45833	2.74789	0.173287	#N/A	1	ENSG00000284668	lncRNA
AL805961.1	1	complement(4012921..4019508)	0.126539	1.05182	2.07314	0.0733056	0.188812	1	ENSG00000284703	lncRNA
LINC01777	1	4412027..4424689	0.102515	0.787235	1.72576	0.330404	0.468802	1	ENSG00000235054	lncRNA
AL355602.1	1	complement(4479131..4484375)	0.111312	0.447205	1.3634	0.523114	0.640064	1	ENSG00000284694	lncRNA
Z98747.1	1	complement(4551735..4552145)	0.0355254	0.743895	1.67469	0.64258	#N/A	1	ENSG00000227169	lncRNA
LINC01646	1	4571481..4594016	0.195819	-0.200785	-1.14932	0.797404	0.856695	1	ENSG00000232596	lncRNA
AJAP1	1	4654609..4792534	0.488221	0.280097	1.21428	0.200627	0.339379	1	ENSG00000196581	protein_coding
Z98886.1	1	complement(4730211..4734992)	0.11805	0.509651	1.42371	0.447771	0.575299	1	ENSG00000287586	lncRNA
BX005132.1	1	complement(4963954..4973298)	0	#N/A	#N/A	#N/A	#N/A	#N/A	ENSG00000284739	lncRNA
LINC02781	1	4973381..4981568	0.544759	1.37249	2.58917	0.0136891	0.0837272	1	ENSG00000284674	lncRNA
LINC02782	1	complement(5086459..5090899)	0.0139133	0.597664	1.51326	0.741528	#N/A	1	ENSG00000231510	lncRNA
AL139823.1	1	complement(5301928..5307394)	0.114238	0.0284449	1.01991	0.978207	#N/A	1	ENSG00000284616	lncRNA
Z98259.3	1	complement(5478736..5493057)	0.141391	2.09785	4.28071	0.0110627	0.0759255	1	ENSG00000284692	lncRNA
Z98259.2	1	complement(5480787..5482028)	0.0617399	0.868737	1.82606	0.478582	#N/A	1	ENSG00000284666	lncRNA
Z98259.1	1	5492978..5494674	0.20959	-0.22625	-1.16979	0.772246	0.837281	1	ENSG00000260972	lncRNA
AL365255.1	1	complement(5561709..5668295)	0.0531618	-0.772134	-1.70779	0.554028	#N/A	1	ENSG00000236948	lncRNA
Z97988.1	1	5564071..5564143	0	#N/A	#N/A	#N/A	#N/A	#N/A	ENSG00000264341	miRNA
MIR4689	1	complement(5862672..5862741)	0	#N/A	#N/A	#N/A	#N/A	#N/A	ENSG00000264101	miRNA
NPHP4	1	complement(5862811..5992473)	0.512424	-0.493498	-1.40785	0.0354228	0.128236	1	ENSG00000131697	protein_coding
KCNAB2	1	5990927..6101193	0.120537	0.430504	1.3477	0.244015	0.384513	1	ENSG00000069424	protein_coding
CHD5	1	complement(6101787..6180321)	0.435839	-1.50194	-2.83224	6.00097e-05	0.0071576	1	ENSG00000116254	protein_coding
AL031847.2	1	complement(6159430..6197757)	0.0927388	-4.87887	-29.4229	0.146735	#N/A	1	ENSG00000285629	protein_coding
RPL22	1	complement(6185020..6209389)	27.3557	-0.487125	-1.40165	0.0335353	0.12443	1	ENSG00000116251	protein_coding
AL031847.1	1	complement(6204840..6205780)	0	#N/A	#N/A	#N/A	#N/A	#N/A	ENSG00000226944	lncRNA
RNF207	1	6205475..6221299	0.0981715	0.329773	1.25682	0.570987	0.680499	1	ENSG00000158286	protein_coding
ICMT	1	complement(6221193..6235972)	1.93341	-0.161959	-1.11881	0.45305	0.579718	1	ENSG00000116237	protein_coding
LINC00337	1	6234692..6239444	0.0691542	1.25496	2.38661	0.15488	#N/A	1	ENSG00000225077	lncRNA
HES3	1	6244179..6245578	0.0630985	4.79054	27.6755	0.0466138	#N/A	1	ENSG00000173673	protein_coding
GPR153	1	complement(6247353..6261098)	0.376306	-0.81534	-1.75971	0.116434	0.243641	1	ENSG00000158292	protein_coding
ACOT7	1	complement(6264269..6394391)	1.68556	-1.0688	-2.09769	5.74903e-05	0.00692804	1	ENSG00000097021	protein_coding
AL031848.2	1	6393555..6394391	0	#N/A	#N/A	#N/A	#N/A	#N/A	ENSG00000271746	lncRNA
HES2	1	complement(6412418..6424670)	0.11175	1.21187	2.31638	0.0562373	0.164255	1	ENSG00000069812	protein_coding
ESPN	1	6424776..6461367	0.0449178	-0.0161512	-1.01126	0.98353	0.988751	1	ENSG00000187017	protein_coding
MIR4252	1	complement(6429834..6429896)	0	#N/A	#N/A	#N/A	#N/A	#N/A	ENSG00000265392	miRNA
AL031848.1	1	complement(6443034..6447006)	0	#N/A	#N/A	#N/A	#N/A	#N/A	ENSG00000231868	lncRNA
TNFRSF25	1	complement(6460786..6466195)	0.244468	-0.194224	-1.14411	0.722481	0.799645	1	ENSG00000215788	protein_coding
PLEKHG5	1	complement(6466092..6520061)	1.41554	-0.703155	-1.62806	0.00277418	0.0432695	1	ENSG00000171680	protein_coding
NOL9	1	complement(6521347..6554513)	1.53739	-0.480413	-1.39514	0.0230184	0.104132	1	ENSG00000162408	protein_coding
RNU6-731P	1	6540854..6540964	0	#N/A	#N/A	#N/A	#N/A	#N/A	ENSG00000253022	snRNA
TAS1R1	1	6555307..6579755	0.116991	-0.445645	-1.36192	0.551624	0.66401	1	ENSG00000173662	protein_coding
ZBTB48	1	6579994..6589280	0.801678	-0.452674	-1.36857	0.173943	0.309878	1	ENSG00000204859	protein_coding
KLHL21	1	complement(6590724..6614607)	1.59462	-0.596095	-1.51162	0.00380825	0.0493879	1	ENSG00000162413	protein_coding
PHF13	1	6613731..6624030	1.10064	-0.403503	-1.32272	0.21227	0.351338	1	ENSG00000116273	protein_coding
THAP3	1	6624866..6635586	0.941525	-0.349517	-1.27413	0.276772	0.416552	1	ENSG00000041988	protein_coding
DNAJC11	1	complement(6634168..6701924)	2.33424	-0.556164	-1.47035	0.00923506	0.0700436	1	ENSG00000007923	protein_coding
LINC01672	1	6724637..6730012	0.129614	1.20756	2.30947	0.125995	0.254899	1	ENSG00000228750	lncRNA
AL591163.1	1	6767954..6770038	0.171388	2.12183	4.35245	0.0373662	#N/A	1	ENSG00000284744	lncRNA
CAMTA1-DT	1	complement(6783892..6784843)	0	#N/A	#N/A	#N/A	#N/A	#N/A	ENSG00000237436	lncRNA
CAMTA1	1	6785454..7769706	1.43605	-0.533933	-1.44787	0.00862808	0.0683012	1	ENSG00000171735	protein_coding
AL512330.1	1	complement(7008376..7014279)	0	#N/A	#N/A	#N/A	#N/A	#N/A	ENSG00000237365	lncRNA
RNU1-8P	1	7219360..7219524	0	#N/A	#N/A	#N/A	#N/A	#N/A	ENSG00000207056	snRNA
CAMTA1-IT1	1	7368942..7370270	0.0169607	-1.92007	-3.78442	0.5661	#N/A	1	ENSG00000237402	lncRNA
CAMTA1-AS2	1	complement(7382487..7389754)	0.0477404	0.614928	1.53148	0.627307	#N/A	1	ENSG00000237728	lncRNA
CAMTA1-AS1	1	complement(7441096..7441554)	0.102309	0.235321	1.17717	0.86707	#N/A	1	ENSG00000225126	lncRNA
AL359881.3	1	complement(7693124..7694844)	0.40557	1.36684	2.57905	0.0168497	0.0909341	1	ENSG00000270171	lncRNA
AL359881.2	1	complement(7698303..7698872)	0.161733	-1.02688	-2.03761	0.393244	#N/A	1	ENSG00000270035	lncRNA
AL359881.1	1	complement(7700704..7700970)	0.0829352	0.102298	1.07348	0.950655	#N/A	1	ENSG00000269978	lncRNA
VAMP3	1	7771296..7781432	2.86407	-0.111669	-1.08048	0.621716	0.721497	1	ENSG00000049245	protein_coding
Z98884.2	1	7776383..7776775	0.124412	0.36721	1.28986	0.768187	#N/A	1	ENSG00000269925	lncRNA
PER3	1	7784320..7845177	1.49924	-0.246592	-1.1864	0.21018	0.349091	1	ENSG00000049246	protein_coding
Z98884.1	1	complement(7810242..7827342)	0.0151944	0.743677	1.67444	0.626347	#N/A	1	ENSG00000236266	lncRNA
UTS2	1	complement(7843083..7853512)	0.0139976	2.39509	5.26011	0.136105	#N/A	1	ENSG00000049247	protein_coding
TNFRSF9	1	complement(7915894..7943165)	0.179654	1.18779	2.27804	0.0551906	0.1625	1	ENSG00000049249	protein_coding
PARK7	1	7954291..7985505	7.75713	-0.552493	-1.46662	0.00777318	0.0648218	1	ENSG00000116288	protein_coding
AL034417.1	1	complement(7982881..7982983)	0	#N/A	#N/A	#N/A	#N/A	#N/A	ENSG00000200344	misc_RNA
AL034417.5	1	7991134..8005312	0.133589	0.388056	1.30863	0.544511	0.657937	1	ENSG00000284747	lncRNA
AL034417.4	1	complement(7998187..7999934)	0.0821883	-1.6333	-3.10221	0.24259	#N/A	1	ENSG00000284716	lncRNA
ERRFI1	1	complement(8004404..8026309)	1.9453	-0.104247	-1.07493	0.639632	0.734523	1	ENSG00000116285	protein_coding
AL034417.3	1	8026738..8122702	0.197264	1.24261	2.36626	0.138297	0.268699	1	ENSG00000238290	lncRNA
LINC01714	1	8201518..8215210	0.0441441	1.49736	2.82326	0.278718	#N/A	1	ENSG00000227634	lncRNA
RNU1-7P	1	complement(8206434..8206597)	0	#N/A	#N/A	#N/A	#N/A	#N/A	ENSG00000200975	snRNA
AL358876.2	1	complement(8218190..8220529)	0.131628	0.921682	1.89432	0.420306	#N/A	1	ENSG00000233645	lncRNA
RNU6-991P	1	complement(8292157..8292263)	0	#N/A	#N/A	#N/A	#N/A	#N/A	ENSG00000251977	snRNA
SLC45A1	1	8317826..8344167	0.479067	-0.475363	-1.39027	0.33782	0.47584	1	ENSG00000162426	protein_coding
AL356072.1	1	8328067..8328179	0	#N/A	#N/A	#N/A	#N/A	#N/A	ENSG00000252254	misc_RNA
RERE	1	complement(8352397..8848921)	4.82033	-0.614099	-1.5306	0.00386357	0.0498561	1	ENSG00000142599	protein_coding
RERE-AS1	1	8424645..8435013	0.352761	0.400441	1.31991	0.545854	0.659097	1	ENSG00000232912	lncRNA
AL096855.1	1	complement(8511795..8511919)	0	#N/A	#N/A	#N/A	#N/A	#N/A	ENSG00000221083	snoRNA
AL357552.1	1	complement(8796571..8796673)	0	#N/A	#N/A	#N/A	#N/A	#N/A	ENSG00000222511	misc_RNA
AL357552.3	1	complement(8805860..8807051)	0.200942	-1.74542	-3.35293	0.235716	#N/A	1	ENSG00000228423	lncRNA
ENO1	1	complement(8861000..8879190)	16.3285	-0.40652	-1.32548	0.0680064	0.181221	1	ENSG00000074800	protein_coding
MIR6728	1	complement(8866502..8866590)	0	#N/A	#N/A	#N/A	#N/A	#N/A	ENSG00000274258	miRNA
ENO1-AS1	1	8878835..8879894	0	#N/A	#N/A	#N/A	#N/A	#N/A	ENSG00000230679	lncRNA
RNU6-304P	1	complement(8883427..8883533)	0	#N/A	#N/A	#N/A	#N/A	#N/A	ENSG00000201725	snRNA
CA6	1	8945867..8975092	0.0991706	1.07306	2.1039	0.123228	0.251597	1	ENSG00000131686	protein_coding
RN7SL451P	1	complement(8979576..8979874)	0.0388675	-0.124689	-1.09027	0.941722	#N/A	1	ENSG00000265141	misc_RNA
SLC2A7	1	complement(9003300..9026345)	0.0120676	-0.619076	-1.53589	0.736789	#N/A	1	ENSG00000197241	protein_coding
SLC2A5	1	complement(9035106..9088478)	0.13999	1.1169	2.16881	0.0551089	0.162356	1	ENSG00000142583	protein_coding
AL158048.1	1	9082696..9082879	0	#N/A	#N/A	#N/A	#N/A	#N/A	ENSG00000252404	scaRNA
GPR157	1	complement(9100305..9129102)	0.436248	0.260522	1.19791	0.483121	0.605549	1	ENSG00000180758	protein_coding
MIR34AHG	1	complement(9148011..9198906)	0.629236	0.119934	1.08668	0.595929	0.701181	1	ENSG00000228526	lncRNA
MIR34A	1	complement(9151668..9151777)	0	#N/A	#N/A	#N/A	#N/A	#N/A	ENSG00000284357	miRNA
LNCTAM34A	1	9182004..9196284	0.493277	-0.219851	-1.16461	0.683109	0.768339	1	ENSG00000234546	lncRNA
H6PD	1	9234775..9271337	1.8251	-0.146767	-1.10709	0.494319	0.615393	1	ENSG00000049239	protein_coding
SPSB1	1	9292894..9369532	0.680583	-0.10848	-1.07809	0.790531	0.851376	1	ENSG00000171621	protein_coding
BX323043.1	1	complement(9421098..9422862)	0.181099	1.70978	3.27111	0.0559971	0.163821	1	ENSG00000284652	lncRNA
LINC02606	1	complement(9425094..9440564)	0.201087	0.091354	1.06537	0.881169	0.917485	1	ENSG00000284693	lncRNA
AL928921.1	1	complement(9501092..9503471)	0.168619	-1.2527	-2.38287	0.271101	#N/A	1	ENSG00000235263	lncRNA
SLC25A33	1	9539465..9585173	1.68126	0.00553588	1.00384	0.981007	0.987249	1	ENSG00000171612	protein_coding
TMEM201	1	9588911..9614877	0.803912	-0.544832	-1.45885	0.0498482	0.154141	1	ENSG00000188807	protein_coding
PIK3CD	1	9651731..9729114	0.284766	-0.142044	-1.10347	0.754374	0.824533	1	ENSG00000171608	protein_coding
PIK3CD-AS1	1	complement(9652610..9654586)	0.115165	0.0527572	1.03725	0.951508	0.967656	1	ENSG00000179840	lncRNA
PIK3CD-AS2	1	complement(9672426..9687555)	0.664973	0.0521666	1.03682	0.931592	0.953876	1	ENSG00000231789	lncRNA
CLSTN1	1	complement(9728926..9823984)	17.6275	-0.527086	-1.44102	0.0159848	0.0890559	1	ENSG00000171603	protein_coding
AL357140.3	1	complement(9826289..9828271)	0	#N/A	#N/A	#N/A	#N/A	#N/A	ENSG00000280113	TEC
CTNNBIP1	1	complement(9848276..9910336)	2.90091	-0.910344	-1.87949	0.000142969	0.0121887	1	ENSG00000178585	protein_coding
AL357140.1	1	9848318..9850154	0	#N/A	#N/A	#N/A	#N/A	#N/A	ENSG00000223989	lncRNA
AL357140.4	1	9900614..9908034	0.0781123	0.747841	1.67928	0.490091	#N/A	1	ENSG00000285701	lncRNA
LZIC	1	complement(9922113..9943407)	2.75977	-0.553881	-1.46803	0.00725238	0.0630649	1	ENSG00000162441	protein_coding
AL357140.2	1	9942923..9949974	0.0709082	4.23932	18.8869	0.06859	#N/A	1	ENSG00000228150	lncRNA
NMNAT1	1	9943428..9985501	0.596172	-0.175756	-1.12956	0.638923	0.733958	1	ENSG00000173614	protein_coding
RN7SKP269	1	9947318..9947636	0.25912	0.177113	1.13062	0.871101	#N/A	1	ENSG00000202415	misc_RNA
MIR5697	1	9967381..9967458	0	#N/A	#N/A	#N/A	#N/A	#N/A	ENSG00000265521	miRNA
AL603962.1	1	9983141..9984568	0.027915	-2.79825	-6.95596	0.401895	#N/A	1	ENSG00000241326	lncRNA
RBP7	1	9997206..10016021	0.0420868	-0.621765	-1.53876	0.662467	#N/A	1	ENSG00000162444	protein_coding
UBE4B	1	10032832..10181239	3.74171	-0.569912	-1.48443	0.0063064	0.0598174	1	ENSG00000130939	protein_coding
RNU6-828P	1	10163268..10163374	0	#N/A	#N/A	#N/A	#N/A	#N/A	ENSG00000201746	snRNA
KIF1B	1	10210805..10381603	8.70503	-0.533612	-1.44755	0.0116485	0.0776037	1	ENSG00000054523	protein_coding
AL358013.1	1	10227718..10227803	0	#N/A	#N/A	#N/A	#N/A	#N/A	ENSG00000264881	miRNA
RNU6-37P	1	10298966..10299072	0.289283	-1.19261	-2.28566	0.519093	#N/A	1	ENSG00000199562	snRNA
RN7SL731P	1	10306465..10306757	0	#N/A	#N/A	#N/A	#N/A	#N/A	ENSG00000264501	misc_RNA
AL139424.3	1	complement(10381906..10387150)	0.142944	1.04547	2.06404	0.126598	0.255494	1	ENSG00000284735	lncRNA
AL139424.2	1	10395416..10397432	0.177475	-0.17627	-1.12996	0.837092	0.885113	1	ENSG00000284642	lncRNA
PGD	1	10398592..10420511	16.6879	-0.312715	-1.24204	0.1371	0.267293	1	ENSG00000142657	protein_coding
AL139424.1	1	complement(10429881..10430677)	0.0469972	1.21001	2.31339	0.411016	#N/A	1	ENSG00000271989	lncRNA
CENPS-CORT	1	10430102..10452153	0.324322	-0.223263	-1.16737	0.70745	0.787856	1	ENSG00000251503	protein_coding
CENPS	1	10430433..10442808	0.789853	-0.689379	-1.61259	0.204468	0.343211	1	ENSG00000175279	protein_coding
CORT	1	10449719..10451902	0.228683	-0.151841	-1.11099	0.849343	0.894066	1	ENSG00000241563	protein_coding
DFFA	1	complement(10456522..10472529)	1.9689	-0.468871	-1.38403	0.0202288	0.0976753	1	ENSG00000160049	protein_coding
AL354956.1	1	10458555..10459338	0	#N/A	#N/A	#N/A	#N/A	#N/A	ENSG00000203469	lncRNA
PEX14	1	10472288..10630758	1.68829	-1.1363	-2.19816	0.000495035	0.0218529	1	ENSG00000142655	protein_coding
AL139423.2	1	complement(10612222..10616452)	0.224958	0.811882	1.7555	0.148212	0.279832	1	ENSG00000287727	lncRNA
RN7SL614P	1	10616836..10617115	0.0678976	1.28172	2.43129	0.401303	#N/A	1	ENSG00000243267	misc_RNA
CASZ1	1	complement(10636604..10796650)	0.285311	-0.184345	-1.1363	0.603717	0.707225	1	ENSG00000130940	protein_coding
AL139423.1	1	10639241..10654333	0.0896838	0.209152	1.15601	0.723601	0.80067	1	ENSG00000272078	lncRNA
C1orf127	1	complement(10946471..10982037)	0.05792	0.609007	1.52521	0.445766	0.573659	1	ENSG00000175262	protein_coding
TARDBP	1	11012344..11026420	2.79998	-0.480431	-1.39516	0.0420524	0.140582	1	ENSG00000120948	protein_coding
AL109811.3	1	11012662..11030528	0	#N/A	#N/A	#N/A	#N/A	#N/A	ENSG00000277726	protein_coding
MASP2	1	complement(11026523..11047239)	0.117594	0.557739	1.47196	0.346495	0.484047	1	ENSG00000009724	protein_coding
AL109811.2	1	11029659..11030528	0.468394	0.510239	1.42429	0.430434	0.560069	1	ENSG00000271895	lncRNA
SRM	1	complement(11054584..11060020)	7.20406	-0.472206	-1.38723	0.0404975	0.137668	1	ENSG00000116649	protein_coding
EXOSC10	1	complement(11066618..11099869)	2.69872	-0.520879	-1.43483	0.00979463	0.0717435	1	ENSG00000171824	protein_coding
AL109811.1	1	11068471..11073097	0.154651	2.07152	4.2033	0.0144768	0.0857685	1	ENSG00000226849	lncRNA
EXOSC10-AS1	1	11099675..11102100	0.118062	1.8479	3.59975	0.132526	#N/A	1	ENSG00000230337	lncRNA
MTOR	1	complement(11106535..11262551)	1.92877	-0.318931	-1.24741	0.117932	0.245594	1	ENSG00000198793	protein_coding
MTOR-AS1	1	11143898..11149537	0.0145109	-2.64231	-6.24331	0.418569	#N/A	1	ENSG00000225602	lncRNA
RNU6-537P	1	11152350..11152452	0	#N/A	#N/A	#N/A	#N/A	#N/A	ENSG00000253086	snRNA
ANGPTL7	1	11189355..11195981	0.243516	1.0753	2.10716	0.0797501	0.197477	1	ENSG00000171819	protein_coding
RNU6-291P	1	11226254..11226360	0	#N/A	#N/A	#N/A	#N/A	#N/A	ENSG00000207451	snRNA
UBIAD1	1	11273206..11296049	0.872791	-0.025279	-1.01768	0.925304	0.949629	1	ENSG00000120942	protein_coding
AL031291.1	1	complement(11311734..11319093)	0.0168384	0.743451	1.67418	0.645584	#N/A	1	ENSG00000284646	lncRNA
DISP3	1	11479155..11537551	0.170447	-0.533181	-1.44712	0.373234	0.508265	1	ENSG00000204624	protein_coding
AL590989.1	1	complement(11500803..11502016)	0.0173705	-0.903921	-1.87114	0.625557	#N/A	1	ENSG00000285833	lncRNA
LINC01647	1	11609468..11613358	0.10237	1.88751	3.69996	0.0447297	#N/A	1	ENSG00000235643	lncRNA
AL031731.1	1	11623558..11643416	0.185717	1.4849	2.79897	0.0393545	0.135472	1	ENSG00000284708	lncRNA
FBXO2	1	complement(11637018..11655785)	0.246478	-0.743017	-1.67367	0.21946	0.358956	1	ENSG00000116661	protein_coding
FBXO44	1	11654375..11663327	1.71774	-0.900136	-1.86624	0.00224651	0.0403868	1	ENSG00000132879	protein_coding
FBXO6	1	11664200..11674354	0.388256	0.048353	1.03408	0.934415	0.956034	1	ENSG00000116663	protein_coding
MAD2L2	1	complement(11674480..11691650)	2.28461	-0.774583	-1.71069	0.0021816	0.0398259	1	ENSG00000116670	protein_coding
DRAXIN	1	11691710..11725857	0.820623	-0.0302438	-1.02118	0.89565	0.928721	1	ENSG00000162490	protein_coding
AGTRAP	1	11736084..11754802	1.41242	-0.316016	-1.24489	0.359547	0.495501	1	ENSG00000177674	protein_coding
C1orf167	1	11761787..11789585	0.0194215	3.45841	10.9922	0.00396919	#N/A	1	ENSG00000215910	protein_coding
C1orf167-AS1	1	complement(11777077..11779619)	0.070674	1.05601	2.07917	0.290963	#N/A	1	ENSG00000177553	lncRNA
MTHFR	1	complement(11785723..11806455)	0.617423	-0.136527	-1.09926	0.537865	0.652258	1	ENSG00000177000	protein_coding
CLCN6	1	11806096..11848079	1.47819	-0.394272	-1.31428	0.0607524	0.170885	1	ENSG00000011021	protein_coding
AL021155.3	1	11843812..11843984	0	#N/A	#N/A	#N/A	#N/A	#N/A	ENSG00000276470	misc_RNA
AL021155.4	1	11845549..11845697	0	#N/A	#N/A	#N/A	#N/A	#N/A	ENSG00000278852	misc_RNA
NPPA	1	complement(11845709..11848345)	0.055891	3.6728	12.7533	0.0184532	#N/A	1	ENSG00000175206	protein_coding
AL021155.2	1	11847442..11847549	0	#N/A	#N/A	#N/A	#N/A	#N/A	ENSG00000275915	misc_RNA
NPPB	1	complement(11857464..11858945)	0.00874387	-1.92007	-3.78442	0.5661	#N/A	1	ENSG00000120937	protein_coding
AL021155.5	1	11907940..11914298	0.166476	0.670603	1.59174	0.267701	0.407348	1	ENSG00000285646	lncRNA
RNU5E-1	1	11908152..11908271	1.5956	-2.01527	-4.04256	0.0685005	#N/A	1	ENSG00000199347	snRNA
RNU5E-4P	1	complement(11909808..11909927)	0	#N/A	#N/A	#N/A	#N/A	#N/A	ENSG00000201801	snRNA
KIAA2013	1	complement(11919591..11926428)	2.64094	-0.275337	-1.21028	0.193298	0.331001	1	ENSG00000116685	protein_coding
PLOD1	1	11934205..11975538	5.74319	-0.312581	-1.24193	0.131856	0.261928	1	ENSG00000083444	protein_coding
AL096840.3	1	complement(11979533..11980127)	0.27983	0.704398	1.62946	0.375551	0.510439	1	ENSG00000287384	lncRNA
MFN2	1	11980181..12013514	4.94412	-0.627236	-1.5446	0.00195154	0.0377069	1	ENSG00000116688	protein_coding
MIIP	1	12019466..12032045	1.50994	-0.562163	-1.47648	0.105099	0.22999	1	ENSG00000116691	protein_coding
AL096840.1	1	complement(12024012..12024124)	0	#N/A	#N/A	#N/A	#N/A	#N/A	ENSG00000202461	misc_RNA
MIR6729	1	12029158..12029222	0	#N/A	#N/A	#N/A	#N/A	#N/A	ENSG00000276869	miRNA
RN7SL649P	1	complement(12036740..12037014)	0.0225868	2.11233	4.3239	0.371543	#N/A	1	ENSG00000243539	misc_RNA
TNFRSF8	1	12063303..12144207	0.0448116	1.38065	2.60386	0.169657	#N/A	1	ENSG00000120949	protein_coding
RNU6-777P	1	complement(12077881..12077984)	0	#N/A	#N/A	#N/A	#N/A	#N/A	ENSG00000201135	snRNA
AL357835.1	1	complement(12088441..12092264)	0.0742892	-1.92778	-3.80468	0.160619	#N/A	1	ENSG00000285604	lncRNA
MIR7846	1	12166943..12167038	0	#N/A	#N/A	#N/A	#N/A	#N/A	ENSG00000283789	miRNA
TNFRSF1B	1	12166991..12209228	0.0698803	1.14244	2.20755	0.149597	0.281568	1	ENSG00000028137	protein_coding
MIR4632	1	12191713..12191773	0	#N/A	#N/A	#N/A	#N/A	#N/A	ENSG00000263676	miRNA
AL031276.1	1	complement(12221148..12221271)	0	#N/A	#N/A	#N/A	#N/A	#N/A	ENSG00000252969	snoRNA
VPS13D	1	12230030..12512047	1.48339	-0.207748	-1.15488	0.284106	0.423275	1	ENSG00000048707	protein_coding
SNORA59A	1	12507246..12507397	0.081456	-0.124592	-1.0902	0.94424	#N/A	1	ENSG00000239149	snoRNA
LINC02766	1	12527724..12528420	0.0141812	0.59756	1.51316	0.740605	#N/A	1	ENSG00000229484	lncRNA
DHRS3	1	complement(12567910..12618210)	0.586161	-0.797185	-1.73771	0.0904865	0.211283	1	ENSG00000162496	protein_coding
RNU6ATAC18P	1	complement(12569972..12570072)	0	#N/A	#N/A	#N/A	#N/A	#N/A	ENSG00000221340	snRNA
MIR6730	1	complement(12578957..12579023)	0	#N/A	#N/A	#N/A	#N/A	#N/A	ENSG00000276830	miRNA
AC254633.1	1	complement(12618900..12619244)	0.146189	2.02458	4.06873	0.159105	#N/A	1	ENSG00000272482	lncRNA
AADACL4	1	12644547..12667086	0.155679	1.7227	3.30053	0.0303031	0.118076	1	ENSG00000204518	protein_coding
AADACL3	1	12716110..12728760	0.257088	0.704652	1.62975	0.170322	0.305567	1	ENSG00000188984	protein_coding
C1orf158	1	12746200..12763699	0.316342	0.957656	1.94215	0.0350069	0.127399	1	ENSG00000157330	protein_coding
PRAMEF12	1	12774841..12777906	0.116195	1.30696	2.47419	0.152091	0.284408	1	ENSG00000116726	protein_coding
PRAMEF1	1	12791397..12796628	0.154622	1.30877	2.4773	0.0751577	0.191021	1	ENSG00000116721	protein_coding
LINC01784	1	complement(12822686..12823159)	0.207216	-1.98132	-3.94855	0.176045	#N/A	1	ENSG00000228338	lncRNA
PRAMEF11	1	complement(12824605..12831410)	0.113573	0.57017	1.4847	0.460141	0.585959	1	ENSG00000239810	protein_coding
HNRNPCL1	1	complement(12847408..12848725)	0.631938	2.30124	4.92881	0.00021304	0.0147413	1	ENSG00000179172	protein_coding
PRAMEF2	1	12857086..12861909	0.0951259	1.50697	2.84212	0.202334	#N/A	1	ENSG00000120952	protein_coding
PRAMEF4	1	complement(12879212..12886201)	0.15721	1.20196	2.30052	0.0966993	0.219148	1	ENSG00000243073	protein_coding
PRAMEF10	1	complement(12892896..12898270)	0.249206	0.28592	1.21919	0.751099	0.821895	1	ENSG00000187545	protein_coding
PRAMEF7	1	12916610..12920482	0.117694	1.25348	2.38416	0.250188	#N/A	1	ENSG00000204510	protein_coding
RNU6-1072P	1	12922554..12922660	0.0578566	-1.92007	-3.78442	0.5661	#N/A	1	ENSG00000207434	snRNA
PRAMEF6	1	complement(12938472..12947580)	0.270569	1.13382	2.19438	0.0788238	0.196472	1	ENSG00000232423	protein_coding
PRAMEF27	1	complement(13049476..13056491)	0.155419	3.76346	13.5805	5.80288e-05	0.00695477	1	ENSG00000274764	protein_coding
HNRNPCL3	1	13060869..13062229	0.549355	1.19694	2.29252	0.0512541	0.156212	1	ENSG00000277058	protein_coding
PRAMEF25	1	13068677..13077884	0.456041	1.12508	2.18113	0.0416789	0.139939	1	ENSG00000229571	protein_coding
HNRNPCL2	1	complement(13115488..13116854)	0.270519	1.40902	2.65557	0.0439739	0.143944	1	ENSG00000275774	protein_coding
AC245056.1	1	complement(13146981..13147460)	0.311422	3.86268	14.5473	0.00294904	#N/A	1	ENSG00000233336	lncRNA
PRAMEF26	1	complement(13148905..13155961)	0	#N/A	#N/A	#N/A	#N/A	#N/A	ENSG00000280267	protein_coding
HNRNPCL4	1	complement(13164586..13165467)	0.129052	2.36673	5.15771	0.0648219	#N/A	1	ENSG00000179412	protein_coding
PRAMEF9	1	13172455..13179464	0.0907642	1.41738	2.67101	0.199252	#N/A	1	ENSG00000204505	protein_coding
PRAMEF13	1	complement(13196188..13201409)	0.100374	2.28482	4.87302	0.0056693	0.0571543	1	ENSG00000279169	protein_coding
PRAMEF18	1	complement(13222705..13226106)	0.239717	0.943695	1.92345	0.13277	0.26282	1	ENSG00000279804	protein_coding
PRAMEF5	1	13254212..13263314	0.0924177	0.339038	1.26491	0.742414	0.815413	1	ENSG00000270601	protein_coding
RNU6-771P	1	complement(13279125..13279231)	0.0578566	-1.92007	-3.78442	0.5661	#N/A	1	ENSG00000207511	snRNA
PRAMEF8	1	complement(13281035..13285174)	0.151157	0.167276	1.12294	0.85178	0.896099	1	ENSG00000182330	protein_coding
PRAMEF33	1	13303539..13308907	0.0801052	0.712335	1.63845	0.597352	#N/A	1	ENSG00000237700	protein_coding
PRAMEF15	1	13315581..13322598	0.235901	1.62903	3.09305	0.0135283	0.0833639	1	ENSG00000204501	protein_coding
AC243961.1	1	13324039..13324518	0.178979	1.02678	2.03747	0.373009	#N/A	1	ENSG00000228229	lncRNA
PRAMEF14	1	complement(13341892..13347134)	0.129202	1.27159	2.41427	0.0988251	0.221949	1	ENSG00000204481	protein_coding
PRAMEF19	1	complement(13369067..13371900)	0.324318	1.26968	2.41109	0.0548953	0.162098	1	ENSG00000204480	protein_coding
PRAMEF17	1	13389632..13392629	0.0758739	1.42903	2.69266	0.196889	#N/A	1	ENSG00000204479	protein_coding
PRAMEF20	1	13410450..13421328	0.200048	0.771874	1.70749	0.27478	0.414711	1	ENSG00000204478	protein_coding
LRRC38	1	complement(13474973..13514003)	0.220655	1.06643	2.09425	0.0799391	0.197688	1	ENSG00000162494	protein_coding
AL354712.1	1	13513220..13516270	0	#N/A	#N/A	#N/A	#N/A	#N/A	ENSG00000259961	lncRNA
PDPN	1	13583465..13617957	11.4334	-0.125577	-1.09094	0.562966	0.673382	1	ENSG00000162493	protein_coding
AL359771.1	1	complement(13657311..13659910)	0.0146067	-1.91996	-3.78412	0.566125	#N/A	1	ENSG00000237445	lncRNA
AL359771.2	1	complement(13696070..13696199)	0	#N/A	#N/A	#N/A	#N/A	#N/A	ENSG00000253085	scaRNA
PRDM2	1	13700198..13825079	2.20379	-0.219091	-1.164	0.270976	0.410919	1	ENSG00000116731	protein_coding
KAZN	1	13892792..15118043	2.08325	-0.414605	-1.33293	0.0368399	0.130884	1	ENSG00000189337	protein_coding
RNU6-1265P	1	complement(14124233..14124335)	0	#N/A	#N/A	#N/A	#N/A	#N/A	ENSG00000252151	snRNA
AL357873.1	1	complement(14221887..14304445)	0.0684452	2.35825	5.12746	0.0464351	#N/A	1	ENSG00000231606	lncRNA
KAZN-AS1	1	complement(14338825..14419973)	0.0906033	0.15824	1.11593	0.839899	0.88725	1	ENSG00000234593	lncRNA
AL031293.1	1	complement(14774469..14777727)	0.115797	0.547528	1.46158	0.538453	0.652705	1	ENSG00000287756	lncRNA
TMEM51-AS1	1	complement(15111815..15153618)	0.172707	0.985181	1.97956	0.00862155	0.0682925	1	ENSG00000175147	lncRNA
TMEM51	1	15152532..15220478	0.371472	-0.329981	-1.257	0.575275	0.684216	1	ENSG00000171729	protein_coding
C1orf195	1	complement(15164344..15171317)	0.0108863	-1.92028	-3.78498	0.566053	#N/A	1	ENSG00000204464	lncRNA
FHAD1	1	15247272..15400283	0.320288	-0.144191	-1.10511	0.614446	0.715671	1	ENSG00000142621	protein_coding
FHAD1-AS1	1	complement(15326680..15343876)	0.145598	1.54328	2.91455	0.014265	0.0852569	1	ENSG00000233485	lncRNA
AL031283.2	1	complement(15334166..15335464)	0.024356	-0.604069	-1.52	0.735055	#N/A	1	ENSG00000236045	lncRNA
AL031283.1	1	complement(15402979..15409433)	0.186413	0.803985	1.74592	0.12226	0.250537	1	ENSG00000228140	lncRNA
EFHD2	1	15409888..15430339	2.92405	-0.525241	-1.43917	0.0445411	0.144883	1	ENSG00000142634	protein_coding
CTRC	1	15438442..15449242	0.191799	0.872874	1.83131	0.169555	0.304686	1	ENSG00000162438	protein_coding
CELA2A	1	15456728..15472091	0.0332566	1.51036	2.84881	0.222951	#N/A	1	ENSG00000142615	protein_coding
CELA2B	1	15465909..15491395	0.00428665	2.11233	4.3239	0.371543	#N/A	1	ENSG00000215704	protein_coding
CASP9	1	complement(15490832..15526534)	0.430726	0.143352	1.10447	0.696759	0.779557	1	ENSG00000132906	protein_coding
DNAJC16	1	15526813..15592379	1.25638	-0.11605	-1.08376	0.55465	0.666488	1	ENSG00000116138	protein_coding
SCARNA21B	1	15542165..15542304	0.170696	-3.48111	-11.1665	0.29212	#N/A	1	ENSG00000251866	scaRNA
AL121992.3	1	complement(15565611..15565956)	0.017588	-1.92028	-3.78498	0.566053	#N/A	1	ENSG00000272510	lncRNA
AGMAT	1	complement(15571699..15585051)	0.097491	2.09031	4.25838	0.00707243	0.062641	1	ENSG00000116771	protein_coding
AL121992.1	1	complement(15586136..15603626)	0.18338	1.34867	2.54678	0.0259585	0.110256	1	ENSG00000237301	lncRNA
RNU7-179P	1	complement(15608078..15608145)	0	#N/A	#N/A	#N/A	#N/A	#N/A	ENSG00000252417	snRNA
DDI2	1	15617458..15669044	0.75855	-0.0562458	-1.03976	0.7786	0.842258	1	ENSG00000197312	protein_coding
RSC1A1	1	15659869..15661722	0.207585	2.72467	6.61009	0.000928946	0.02898	1	ENSG00000215695	protein_coding
AL121992.2	1	complement(15682873..15683128)	0.0475427	-2.79825	-6.95596	0.401922	#N/A	1	ENSG00000271742	lncRNA
PLEKHM2	1	15684320..15734769	6.3628	-0.515304	-1.4293	0.0101988	0.0728959	1	ENSG00000116786	protein_coding
AL450998.3	1	complement(15720312..15736896)	0.0406873	1.82067	3.53244	0.132186	#N/A	1	ENSG00000237938	lncRNA
SLC25A34	1	15736258..15741392	0.12115	0.169496	1.12467	0.805357	0.862252	1	ENSG00000162461	protein_coding
SLC25A34-AS1	1	complement(15740051..15749896)	0.00952341	-1.92028	-3.78498	0.566053	#N/A	1	ENSG00000224459	lncRNA
TMEM82	1	15742499..15747982	0.0352696	2.25494	4.77315	0.125989	#N/A	1	ENSG00000162460	protein_coding
FBLIM1	1	15756607..15786594	0.603618	-0.177212	-1.1307	0.644883	0.738468	1	ENSG00000162458	protein_coding
UQCRHL	1	complement(15807169..15809348)	0.50091	0.386438	1.30716	0.440278	0.568928	1	ENSG00000233954	protein_coding
AL450998.2	1	complement(15834474..15848147)	0.330055	-0.0263532	-1.01843	0.964675	0.977081	1	ENSG00000179743	lncRNA
SPEN	1	15836095..15940456	4.26062	-0.509902	-1.42395	0.0123642	0.0801315	1	ENSG00000065526	protein_coding
ZBTB17	1	complement(15941869..15976132)	1.80216	-0.674912	-1.5965	0.00705976	0.062641	1	ENSG00000116809	protein_coding
SRARP	1	16004236..16008807	0.154818	1.56304	2.95476	0.0159446	0.0889216	1	ENSG00000183888	protein_coding
AL355994.3	1	complement(16006160..16006671)	0	#N/A	#N/A	#N/A	#N/A	#N/A	ENSG00000233078	lncRNA
HSPB7	1	complement(16014028..16019594)	0.0468409	0.389526	1.30996	0.660336	0.75086	1	ENSG00000173641	protein_coding
CLCNKA	1	16018875..16034050	0.016144	2.19695	4.5851	0.114531	#N/A	1	ENSG00000186510	protein_coding
CLCNKB	1	16043736..16057308	0.00790839	-0.963147	-1.94956	0.584503	#N/A	1	ENSG00000184908	protein_coding
FAM131C	1	complement(16057769..16073651)	0.0605003	-1.19311	-2.28645	0.343383	#N/A	1	ENSG00000185519	protein_coding
EPHA2	1	complement(16124337..16156069)	4.00277	-0.357231	-1.28096	0.105467	0.230311	1	ENSG00000142627	protein_coding
AL451042.2	1	16155211..16157329	0.0604429	-0.309804	-1.23954	0.811851	#N/A	1	ENSG00000227959	lncRNA
AL451042.1	1	16159266..16161883	0.0343194	3.51874	11.4616	0.118102	#N/A	1	ENSG00000224621	lncRNA
ARHGEF19-AS1	1	16197854..16198357	0.0426906	3.5696	11.8729	0.132177	#N/A	1	ENSG00000234166	lncRNA
ARHGEF19	1	complement(16197854..16212652)	0.0570517	0.118204	1.08538	0.882467	0.918524	1	ENSG00000142632	protein_coding
AL109627.1	1	complement(16228674..16231335)	0.62957	0.149547	1.10922	0.729344	0.804906	1	ENSG00000288398	lncRNA
CPLANE2	1	complement(16231692..16237183)	0.580182	-0.948501	-1.92987	0.11628	0.243449	1	ENSG00000132881	protein_coding
FBXO42	1	complement(16246840..16352480)	1.13104	0.0501522	1.03537	0.799753	0.858549	1	ENSG00000037637	protein_coding
SZRD1	1	16352575..16398145	4.74584	-0.502418	-1.41659	0.0195704	0.0964102	1	ENSG00000055070	protein_coding
SPATA21	1	complement(16387117..16437424)	0.0105603	0.217769	1.16293	0.862452	#N/A	1	ENSG00000187144	protein_coding
NECAP2	1	16440721..16460078	1.72711	-0.383729	-1.30471	0.0999044	0.223371	1	ENSG00000157191	protein_coding
LINC01772	1	16460948..16468481	0.288991	0.593392	1.50879	0.252036	0.392025	1	ENSG00000226029	lncRNA
RNU1-1	1	complement(16514122..16514285)	539.832	-1.21168	-2.31608	2.06885e-06	0.000722901	0.075335	ENSG00000206652	snRNA
AL137802.2	1	16514645..16515754	0.17494	1.55664	2.94168	0.0971038	0.219744	1	ENSG00000261135	lncRNA
AL137802.3	1	16515034..16521788	0.303556	0.118659	1.08573	0.852132	0.896355	1	ENSG00000285853	lncRNA
AL137802.1	1	16520694..16521796	0	#N/A	#N/A	#N/A	#N/A	#N/A	ENSG00000224174	lncRNA
LINC01783	1	complement(16533886..16536172)	0.195446	1.39478	2.62949	0.0691867	0.182893	1	ENSG00000233421	lncRNA
RNU1-6P	1	complement(16534081..16534224)	0	#N/A	#N/A	#N/A	#N/A	#N/A	ENSG00000277344	snRNA
NBPF1	1	complement(16562319..16613562)	2.31907	0.0228562	1.01597	0.905482	0.935186	1	ENSG00000219481	protein_coding
AL137798.1	1	16617391..16617729	0.0930418	1.99896	3.99711	0.196846	#N/A	1	ENSG00000271732	lncRNA
AL137798.2	1	16656879..16667524	0.916446	0.768632	1.70365	0.226304	0.366259	1	ENSG00000282143	lncRNA
RNU1-3	1	complement(16666785..16666948)	534.139	-1.22956	-2.34496	1.71634e-06	0.000626185	0.0624986	ENSG00000207513	snRNA
AL021920.1	1	16701546..16705594	0	#N/A	#N/A	#N/A	#N/A	#N/A	ENSG00000279151	lncRNA
AL021920.3	1	complement(16739938..16750589)	0.107677	1.96103	3.89341	0.0864892	#N/A	1	ENSG00000282740	lncRNA
CROCC	1	16740273..16972964	0.752031	-0.575758	-1.49046	0.0242568	0.106692	1	ENSG00000058453	protein_coding
RNU1-4	1	16740516..16740679	1014.83	-1.28217	-2.43204	7.67189e-09	1.26888e-05	0.000279364	ENSG00000207389	snRNA
BX284668.1	1	complement(16851257..16853129)	0.0223056	1.28171	2.43127	0.410732	#N/A	1	ENSG00000223643	lncRNA
MIR3675	1	complement(16858949..16859021)	0	#N/A	#N/A	#N/A	#N/A	#N/A	ENSG00000263811	miRNA
BX284668.2	1	16870945..16883659	0.45547	0.917398	1.88871	0.0769033	0.193723	1	ENSG00000228549	lncRNA
RNU1-5P	1	16873708..16873851	0	#N/A	#N/A	#N/A	#N/A	#N/A	ENSG00000277234	snRNA
BX284668.5	1	complement(16887577..16889706)	0.238614	0.538451	1.45241	0.399336	0.532326	1	ENSG00000238142	lncRNA
RNU1-2	1	16895980..16896143	999.724	-1.2579	-2.39148	1.16361e-08	1.60378e-05	0.000423717	ENSG00000207005	snRNA
BX284668.6	1	complement(16904339..16904776)	0.0141812	0.59756	1.51316	0.740615	#N/A	1	ENSG00000272426	lncRNA
MFAP2	1	complement(16974502..16980632)	5.38902	-0.861233	-1.81659	0.000357373	0.0183661	1	ENSG00000117122	protein_coding
AL049569.2	1	16976302..16977792	0	#N/A	#N/A	#N/A	#N/A	#N/A	ENSG00000286898	lncRNA
AL049569.1	1	16978926..17005091	0.134885	-1.09052	-2.12951	0.427661	#N/A	1	ENSG00000226526	lncRNA
ATP13A2	1	complement(16985958..17011928)	3.79224	-0.647164	-1.56609	0.003033	0.044643	1	ENSG00000159363	protein_coding
SDHB	1	complement(17018722..17054032)	3.47026	-0.392493	-1.31266	0.137752	0.268144	1	ENSG00000117118	protein_coding
PADI2	1	complement(17066761..17119451)	0.135319	0.769712	1.70493	0.165254	0.3	1	ENSG00000117115	protein_coding
LINC02783	1	17189783..17197617	0.34476	1.34512	2.54051	0.00879646	0.068821	1	ENSG00000204362	lncRNA
AL590644.1	1	complement(17193232..17201733)	0.019908	-0.291441	-1.22386	0.856144	#N/A	1	ENSG00000282843	lncRNA
PADI1	1	17205128..17246007	0.0828422	0.685883	1.60869	0.326941	0.465325	1	ENSG00000142623	protein_coding
PADI3	1	17249098..17284233	0.0438424	0.367127	1.28978	0.709215	#N/A	1	ENSG00000142619	protein_coding
MIR3972	1	17277889..17277975	0	#N/A	#N/A	#N/A	#N/A	#N/A	ENSG00000266634	miRNA
PADI4	1	17308195..17364004	0.0184975	-0.608589	-1.52477	0.65985	#N/A	1	ENSG00000159339	protein_coding
PADI6	1	17372196..17401699	0.0476375	3.76518	13.5966	0.00487623	#N/A	1	ENSG00000276747	protein_coding
RCC2-AS1	1	17406760..17407382	0.382776	-1.7443	-3.35031	0.156716	#N/A	1	ENSG00000227751	lncRNA
RCC2	1	complement(17406760..17439677)	5.90628	-0.448759	-1.36487	0.037438	0.131973	1	ENSG00000179051	protein_coding
ARHGEF10L	1	17539698..17697874	1.7294	-0.843301	-1.79415	3.0438e-05	0.00503424	1	ENSG00000074964	protein_coding
LINC02810	1	17717625..17749978	0.175607	1.86279	3.63711	0.0355629	0.128556	1	ENSG00000236648	lncRNA
ACTL8	1	17755333..17827063	0.065876	0.398116	1.31779	0.699818	#N/A	1	ENSG00000117148	protein_coding
AL357509.1	1	18015712..18045612	0.293681	1.43954	2.71234	0.0166149	0.0906769	1	ENSG00000284653	lncRNA
LINC01654	1	18065657..18074412	0.206317	1.5785	2.9866	0.0228174	0.103829	1	ENSG00000261781	lncRNA
IGSF21	1	18107798..18378483	0.0909958	0.112046	1.08076	0.878665	0.915667	1	ENSG00000117154	protein_coding
AL365209.1	1	18109389..18115861	0	#N/A	#N/A	#N/A	#N/A	#N/A	ENSG00000280222	TEC
IGSF21-AS1	1	complement(18166929..18179346)	0.0283045	-2.79825	-6.95596	0.401949	#N/A	1	ENSG00000230035	lncRNA
AL591896.1	1	18385829..18388514	0.0745783	-0.436154	-1.35299	0.780078	#N/A	1	ENSG00000225387	lncRNA
KLHDC7A	1	18480982..18486126	0.117364	0.879306	1.83949	0.126374	0.255269	1	ENSG00000179023	protein_coding
PAX7	1	18630846..18748866	0.139721	1.3993	2.63773	0.0180758	0.093367	1	ENSG00000009709	protein_coding
TAS1R2	1	complement(18839599..18859682)	0.101086	0.609945	1.5262	0.521117	0.638313	1	ENSG00000179002	protein_coding
ALDH4A1	1	complement(18871430..18902724)	1.28616	-0.405854	-1.32487	0.203077	0.341685	1	ENSG00000159423	protein_coding
MIR4695	1	complement(18883202..18883275)	0	#N/A	#N/A	#N/A	#N/A	#N/A	ENSG00000265606	miRNA
MIR1290	1	complement(18897071..18897148)	0	#N/A	#N/A	#N/A	#N/A	#N/A	ENSG00000221662	miRNA
IFFO2	1	complement(18904280..18956676)	0.82563	-0.123699	-1.08952	0.613761	0.715108	1	ENSG00000169991	protein_coding
AL137127.1	1	complement(19072110..19075511)	0.0984055	0.60483	1.5208	0.376409	0.511185	1	ENSG00000272084	lncRNA
UBR4	1	complement(19074510..19210266)	4.26059	-0.469702	-1.38482	0.0281364	0.114469	1	ENSG00000127481	protein_coding
EMC1-AS1	1	19210501..19240704	0.338604	-0.555648	-1.46983	0.608829	#N/A	1	ENSG00000230424	lncRNA
EMC1	1	complement(19215660..19251527)	3.31474	-0.195979	-1.1455	0.354529	0.490813	1	ENSG00000127463	protein_coding
MRTO4	1	19251805..19260128	2.16741	-0.29998	-1.23113	0.29059	0.429659	1	ENSG00000053372	protein_coding
AKR7L	1	complement(19265982..19274194)	0.160936	0.688684	1.61181	0.253853	0.393837	1	ENSG00000211454	polymorphic_pseudogene
AKR7A3	1	complement(19282573..19288770)	0.126081	-0.00554354	-1.00385	0.995691	#N/A	1	ENSG00000162482	protein_coding
AKR7A2	1	complement(19303965..19312146)	3.88413	-0.545639	-1.45967	0.0379799	0.133085	1	ENSG00000053371	protein_coding
RNU6-1099P	1	complement(19305076..19305182)	0	#N/A	#N/A	#N/A	#N/A	#N/A	ENSG00000200403	snRNA
SLC66A1	1	19312326..19329300	1.36042	-0.542176	-1.45617	0.116173	0.243403	1	ENSG00000040487	protein_coding
CAPZB	1	complement(19338775..19485539)	7.77717	-0.532814	-1.44675	0.0172494	0.0917246	1	ENSG00000077549	protein_coding
RN7SL277P	1	19424384..19424671	0.151714	3.21863	9.30903	0.0613476	#N/A	1	ENSG00000240490	misc_RNA
MICOS10	1	19484403..19629821	0.765671	0.0925754	1.06627	0.754296	0.824485	1	ENSG00000173436	protein_coding
RNU4-28P	1	19510593..19510733	0	#N/A	#N/A	#N/A	#N/A	#N/A	ENSG00000201609	snRNA
AL031727.2	1	complement(19591802..19596832)	0	#N/A	#N/A	#N/A	#N/A	#N/A	ENSG00000235185	lncRNA
NBL1	1	19596979..19658456	1.99504	-0.731751	-1.66065	0.00442684	0.052368	1	ENSG00000158747	protein_coding
MICOS10-NBL1	1	19597067..19656927	0.00991148	2.98069	7.89366	0.189007	#N/A	1	ENSG00000270136	protein_coding
HTR6	1	19664875..19680966	0.0973532	1.57862	2.98683	0.0487803	0.152199	1	ENSG00000158748	protein_coding
TMCO4	1	complement(19682213..19799945)	0.108325	-0.583358	-1.49833	0.407305	0.539848	1	ENSG00000162542	protein_coding
RNF186	1	complement(19814029..19815283)	0.0570417	0.620452	1.53736	0.566305	#N/A	1	ENSG00000178828	protein_coding
AL391883.1	1	19814367..19819502	0	#N/A	#N/A	#N/A	#N/A	#N/A	ENSG00000235434	lncRNA
OTUD3	1	19882395..19912945	0.962394	0.0435981	1.03068	0.844631	0.890769	1	ENSG00000169914	protein_coding
PLA2G2E	1	complement(19920009..19923617)	0.0225565	-3.12202	-8.70607	0.345422	#N/A	1	ENSG00000188784	protein_coding
RN7SL304P	1	19970969..19971269	0.041134	-0.124592	-1.0902	0.944225	#N/A	1	ENSG00000242688	misc_RNA
PLA2G2A	1	complement(19975431..19980416)	0.123069	1.47323	2.77643	0.108943	0.234554	1	ENSG00000188257	protein_coding
PLA2G5	1	20028179..20091911	0.123639	0.743896	1.67469	0.304845	0.443649	1	ENSG00000127472	protein_coding
PLA2G2D	1	complement(20111939..20119566)	0.175328	1.57268	2.97457	0.0894533	0.210096	1	ENSG00000117215	protein_coding
PLA2G2F	1	20139326..20150386	0.237051	1.51438	2.85675	0.00130473	0.0326348	1	ENSG00000158786	protein_coding
Z98257.1	1	20154171..20160568	0.0838687	0.925643	1.89953	0.217843	0.357273	1	ENSG00000227066	lncRNA
PLA2G2C	1	complement(20161253..20177424)	0.167717	1.11339	2.16354	0.0674106	0.180381	1	ENSG00000187980	protein_coding
UBXN10-AS1	1	complement(20184242..20186486)	0.0772671	-0.0591257	-1.04183	0.969026	#N/A	1	ENSG00000225986	lncRNA
UBXN10	1	20186096..20196050	0.602395	0.417891	1.33597	0.159216	0.292699	1	ENSG00000162543	protein_coding
LINC01757	1	20243095..20244664	0.0929894	-0.0977728	-1.07012	0.934339	#N/A	1	ENSG00000228105	lncRNA
Z98257.2	1	20272018..20275005	0.298725	1.18515	2.27388	0.0583609	0.167732	1	ENSG00000284710	lncRNA
VWA5B1	1	20290919..20354894	0.324516	-0.208405	-1.15541	0.632193	0.729356	1	ENSG00000158816	protein_coding
AL020998.1	1	complement(20294211..20323187)	0	#N/A	#N/A	#N/A	#N/A	#N/A	ENSG00000226664	lncRNA
LINC01141	1	complement(20360579..20431234)	0.243874	0.977014	1.96839	0.133299	0.263298	1	ENSG00000236963	lncRNA
AL139254.1	1	complement(20412304..20413253)	0	#N/A	#N/A	#N/A	#N/A	#N/A	ENSG00000226487	lncRNA
AL139254.2	1	20476222..20478937	0.0986207	1.24739	2.37412	0.223637	#N/A	1	ENSG00000284641	lncRNA
AL139254.3	1	complement(20478779..20480397)	0.114582	-1.22218	-2.333	0.354145	#N/A	1	ENSG00000284743	lncRNA
CAMK2N1	1	complement(20482391..20486210)	1.67108	-0.430094	-1.34732	0.179263	0.315698	1	ENSG00000162545	protein_coding
MUL1	1	complement(20499448..20508151)	3.15957	-0.358359	-1.28197	0.130023	0.259638	1	ENSG00000090432	protein_coding
FAM43B	1	20552573..20555020	0.215267	0.457352	1.37302	0.482788	0.605321	1	ENSG00000183114	protein_coding
CDA	1	20589086..20618903	0.0458967	2.307	4.94852	0.142416	#N/A	1	ENSG00000158825	protein_coding
PINK1	1	20633458..20651511	4.67319	-0.503705	-1.41785	0.0186046	0.0944824	1	ENSG00000158828	protein_coding
MIR6084	1	20633679..20633788	0	#N/A	#N/A	#N/A	#N/A	#N/A	ENSG00000284005	miRNA
PINK1-AS	1	complement(20642657..20652193)	0.583212	0.0182036	1.0127	0.958811	0.972809	1	ENSG00000117242	lncRNA
DDOST	1	complement(20651767..20661544)	13.9852	-0.423613	-1.34128	0.0598152	0.169679	1	ENSG00000244038	protein_coding
KIF17	1	complement(20664014..20718017)	1.17637	-1.28108	-2.4302	0.000167466	0.0131592	1	ENSG00000117245	protein_coding
SH2D5	1	complement(20719731..20732837)	0.119703	0.27251	1.20791	0.65503	0.746332	1	ENSG00000189410	protein_coding
AL663074.1	1	20732880..20733952	0	#N/A	#N/A	#N/A	#N/A	#N/A	ENSG00000233069	lncRNA
HP1BP3	1	complement(20740266..20787323)	4.06195	-0.449085	-1.36517	0.0267246	0.111693	1	ENSG00000127483	protein_coding
EIF4G3	1	complement(20806292..21176888)	10.2062	-0.581957	-1.49688	0.00812173	0.0662346	1	ENSG00000075151	protein_coding
RNU7-200P	1	20841241..20841302	0	#N/A	#N/A	#N/A	#N/A	#N/A	ENSG00000251914	snRNA
MIR1256	1	complement(20988314..20988432)	0	#N/A	#N/A	#N/A	#N/A	#N/A	ENSG00000221808	miRNA
AL031005.2	1	21177054..21178164	0.295503	-0.672357	-1.59367	0.370946	0.506004	1	ENSG00000287192	lncRNA
ECE1	1	complement(21217247..21345572)	1.96892	-0.43625	-1.35308	0.0418325	0.140284	1	ENSG00000117298	protein_coding
AL031005.1	1	21266082..21267251	0.0934596	0.0875645	1.06257	0.941047	#N/A	1	ENSG00000236936	lncRNA
ECE1-AS1	1	21293290..21299874	0.0974267	0.866272	1.82295	0.228023	0.367888	1	ENSG00000231105	lncRNA
AL592309.2	1	21415898..21417492	0.0655447	1.81048	3.50758	0.198437	#N/A	1	ENSG00000236009	lncRNA
NBPF3	1	21440128..21485005	0.428894	0.0245573	1.01717	0.944043	0.96251	1	ENSG00000142794	protein_coding
ALPL	1	21509397..21578410	0.664165	-0.134199	-1.09748	0.759312	0.827525	1	ENSG00000162551	protein_coding
LINC02596	1	21586472..21591187	0.0995451	2.64681	6.2628	0.0430288	#N/A	1	ENSG00000233431	lncRNA
RAP1GAP	1	complement(21596215..21669363)	0.666701	-1.10737	-2.15452	0.00251611	0.0416147	1	ENSG00000076864	protein_coding
USP48	1	complement(21678298..21783606)	2.57968	-0.450287	-1.36631	0.0350716	0.127411	1	ENSG00000090686	protein_coding
LDLRAD2	1	21812265..21825225	0.0660136	0.840896	1.79116	0.261011	0.400955	1	ENSG00000187942	protein_coding
HSPG2	1	complement(21822244..21937310)	2.44225	-0.573447	-1.48807	0.00732694	0.0632918	1	ENSG00000142798	protein_coding
CELA3B	1	21977022..21998642	0.0286705	1.32092	2.49825	0.305261	#N/A	1	ENSG00000219073	protein_coding
AL590556.3	1	21983606..22030617	0.00387775	2.11244	4.32421	0.371514	#N/A	1	ENSG00000285959	lncRNA
RN7SL386P	1	21987481..21987777	0.0625319	-3.11288	-8.6511	0.354153	#N/A	1	ENSG00000273610	misc_RNA
RNU6-1022P	1	21987816..21987919	0	#N/A	#N/A	#N/A	#N/A	#N/A	ENSG00000201919	snRNA
CELA3A	1	22001657..22012542	0.0206314	2.3953	5.26088	0.154363	#N/A	1	ENSG00000142789	protein_coding
RN7SL186P	1	22010650..22010946	0.0559184	-0.585022	-1.50006	0.745843	#N/A	1	ENSG00000278124	misc_RNA
RNU6-776P	1	22010985..22011088	0	#N/A	#N/A	#N/A	#N/A	#N/A	ENSG00000201273	snRNA
LINC01635	1	complement(22023990..22026048)	0.119594	1.32646	2.50787	0.128836	0.258162	1	ENSG00000228397	lncRNA
LINC00339	1	22024558..22031223	0.341913	-0.117842	-1.08511	0.813354	0.868154	1	ENSG00000218510	lncRNA
CDC42	1	22025511..22101360	1.73414	-0.151067	-1.11039	0.44051	0.569127	1	ENSG00000070831	protein_coding
CDC42-AS1	1	complement(22028317..22052927)	0.241836	0.656818	1.5766	0.297791	0.436507	1	ENSG00000285752	lncRNA
CDC42-IT1	1	22059197..22064199	0.0544525	2.956	7.7597	0.0626026	#N/A	1	ENSG00000230068	lncRNA
WNT4	1	complement(22117313..22143969)	0.30356	0.214074	1.15996	0.651832	0.744021	1	ENSG00000162552	protein_coding
AL445253.1	1	22142850..22157401	0.0460414	2.23309	4.70141	0.130164	#N/A	1	ENSG00000285873	lncRNA
MIR4418	1	22266239..22266300	0	#N/A	#N/A	#N/A	#N/A	#N/A	ENSG00000266564	miRNA
AL591122.1	1	complement(22364630..22366482)	0	#N/A	#N/A	#N/A	#N/A	#N/A	ENSG00000279625	TEC
ZBTB40	1	22428838..22531157	1.78529	-0.245886	-1.18582	0.221549	0.361274	1	ENSG00000184677	protein_coding
ZBTB40-IT1	1	22517474..22519708	0.0227522	2.11233	4.3239	0.371543	#N/A	1	ENSG00000237200	lncRNA
EPHA8	1	22563489..22603595	0.0507551	-0.00935031	-1.0065	0.991227	0.994123	1	ENSG00000070886	protein_coding
MIR6127	1	complement(22633258..22633366)	0	#N/A	#N/A	#N/A	#N/A	#N/A	ENSG00000276835	miRNA
C1QA	1	22636628..22639678	0.0727572	2.36797	5.16215	0.0462107	#N/A	1	ENSG00000173372	protein_coding
C1QC	1	22643633..22648110	0.0469075	2.95022	7.72866	0.0382837	#N/A	1	ENSG00000159189	protein_coding
C1QB	1	22652762..22661637	0.0488584	-0.0320027	-1.02243	0.977588	#N/A	1	ENSG00000173369	protein_coding
EPHB2	1	22710839..22921500	1.16422	-0.299907	-1.23107	0.131524	0.26156	1	ENSG00000133216	protein_coding
MIR4684	1	22719517..22719598	0	#N/A	#N/A	#N/A	#N/A	#N/A	ENSG00000265422	miRNA
AL512444.1	1	complement(22835713..22836849)	0.0386916	-3.11288	-8.6511	0.354164	#N/A	1	ENSG00000225952	lncRNA
MIR4253	1	complement(22863159..22863226)	0	#N/A	#N/A	#N/A	#N/A	#N/A	ENSG00000264014	miRNA
LACTBL1	1	complement(22953043..22965338)	0.0447571	0.190409	1.14109	0.876872	#N/A	1	ENSG00000215906	protein_coding
TEX46	1	complement(23010834..23015852)	0.00937979	-1.92007	-3.78442	0.5661	#N/A	1	ENSG00000227868	protein_coding
KDM1A	1	23019443..23083689	7.63364	-0.636128	-1.55415	0.00228987	0.0405413	1	ENSG00000004487	protein_coding
AL031428.1	1	complement(23020147..23088058)	0.202504	-0.763679	-1.69781	0.465993	#N/A	1	ENSG00000240553	lncRNA
MIR3115	1	23044305..23044372	0	#N/A	#N/A	#N/A	#N/A	#N/A	ENSG00000263793	miRNA
AL031428.2	1	complement(23057858..23057934)	0	#N/A	#N/A	#N/A	#N/A	#N/A	ENSG00000266802	miRNA
LUZP1	1	complement(23084023..23177808)	1.36257	-0.265137	-1.20175	0.193394	0.331041	1	ENSG00000169641	protein_coding
RNU6-514P	1	23162704..23162810	0	#N/A	#N/A	#N/A	#N/A	#N/A	ENSG00000206935	snRNA
RNU6-135P	1	23163953..23164053	0	#N/A	#N/A	#N/A	#N/A	#N/A	ENSG00000252578	snRNA
HTR1D	1	complement(23191895..23194729)	0.234802	0.691075	1.61449	0.221811	0.361513	1	ENSG00000179546	protein_coding
LINC01355	1	complement(23281307..23287488)	0.480168	0.355032	1.27901	0.258269	0.398124	1	ENSG00000261326	lncRNA
AL109936.8	1	23297797..23302866	0.317461	-1.92585	-3.7996	0.093934	#N/A	1	ENSG00000284726	lncRNA
HNRNPR	1	complement(23303771..23344336)	3.80597	-0.568867	-1.48336	0.00652424	0.0606334	1	ENSG00000125944	protein_coding
ZNF436	1	complement(23359448..23369836)	3.58022	0.144904	1.10566	0.482751	0.605305	1	ENSG00000125945	protein_coding
ZNF436-AS1	1	23368997..23371839	0.321185	0.562736	1.47707	0.316377	0.454672	1	ENSG00000249087	lncRNA
AL109936.1	1	23370254..23370346	0	#N/A	#N/A	#N/A	#N/A	#N/A	ENSG00000201405	misc_RNA
AL109936.3	1	complement(23378380..23379029)	0.105806	1.26131	2.39713	0.288235	#N/A	1	ENSG00000271420	lncRNA
TCEA3	1	complement(23380909..23424748)	0.283937	-0.322119	-1.25017	0.540657	0.654821	1	ENSG00000204219	protein_coding
ASAP3	1	complement(23428563..23484568)	2.58033	-0.50712	-1.42121	0.0174259	0.0921506	1	ENSG00000088280	protein_coding
E2F2	1	complement(23506438..23531233)	0.107792	1.11076	2.15959	0.106011	0.230885	1	ENSG00000007968	protein_coding
AL021154.1	1	complement(23549139..23550915)	0.263078	1.54987	2.92792	0.111163	#N/A	1	ENSG00000235052	lncRNA
ID3	1	complement(23557926..23559501)	2.19901	-0.612299	-1.52869	0.0854131	0.205105	1	ENSG00000117318	protein_coding
AL450043.1	1	complement(23576436..23593621)	0.0285571	1.75414	3.37326	0.197341	#N/A	1	ENSG00000285802	lncRNA
MDS2	1	23581495..23640568	0.117008	0.968314	1.95655	0.203181	0.341746	1	ENSG00000197880	lncRNA
RPL11	1	23691742..23696835	26.3055	-0.612545	-1.52895	0.00745057	0.0636725	1	ENSG00000142676	protein_coding
ELOA-AS1	1	complement(23706901..23778296)	0.554539	0.473941	1.3889	0.251294	0.39136	1	ENSG00000236810	lncRNA
ELOA	1	23743155..23762059	3.31952	-0.625575	-1.54283	0.00405126	0.050754	1	ENSG00000011007	protein_coding
PITHD1	1	23778418..23788232	4.64651	-0.81991	-1.7653	0.000603387	0.0239404	1	ENSG00000057757	protein_coding
LYPLA2	1	23791145..23795539	1.08123	-0.110028	-1.07925	0.785821	0.847876	1	ENSG00000011009	protein_coding
GALE	1	complement(23795599..23800781)	0.264697	-0.0123844	-1.00862	0.981573	0.987624	1	ENSG00000117308	protein_coding
HMGCL	1	complement(23801885..23838620)	0.538579	-0.0177626	-1.01239	0.958416	0.972608	1	ENSG00000117305	protein_coding
FUCA1	1	complement(23845077..23868294)	0.543744	0.409188	1.32794	0.416218	0.547534	1	ENSG00000179163	protein_coding
CNR2	1	complement(23870515..23913362)	0.108676	0.966549	1.95416	0.127791	0.256939	1	ENSG00000188822	protein_coding
AL590609.2	1	23907111..23907885	0	#N/A	#N/A	#N/A	#N/A	#N/A	ENSG00000232557	lncRNA
MIR378F	1	23929070..23929147	0	#N/A	#N/A	#N/A	#N/A	#N/A	ENSG00000264926	miRNA
PNRC2	1	23956839..23963462	5.06689	-0.474703	-1.38963	0.047232	0.149368	1	ENSG00000189266	protein_coding
SRSF10	1	complement(23964347..23980927)	2.1924	-0.215524	-1.16113	0.286085	0.425267	1	ENSG00000188529	protein_coding
AL591178.1	1	24040835..24086799	0	#N/A	#N/A	#N/A	#N/A	#N/A	ENSG00000225315	lncRNA
MYOM3	1	complement(24056035..24112135)	0.134098	0.945234	1.9255	0.0544522	0.161206	1	ENSG00000142661	protein_coding
MYOM3-AS1	1	24066774..24083565	0	#N/A	#N/A	#N/A	#N/A	#N/A	ENSG00000230703	lncRNA
IL22RA1	1	complement(24119771..24143140)	0.136183	-0.27341	-1.20866	0.709444	0.789087	1	ENSG00000142677	protein_coding
IFNLR1	1	complement(24154168..24187959)	0.180465	0.604955	1.52093	0.267348	0.407004	1	ENSG00000185436	protein_coding
LINC02800	1	24200240..24211693	0.3689	1.32661	2.50813	0.0483051	0.151485	1	ENSG00000230023	lncRNA
GRHL3-AS1	1	complement(24307556..24321901)	0	#N/A	#N/A	#N/A	#N/A	#N/A	ENSG00000232298	lncRNA
GRHL3	1	24319322..24364482	0.101593	-0.115692	-1.08349	0.869917	0.908898	1	ENSG00000158055	protein_coding
STPG1	1	complement(24356999..24416934)	0.345421	0.652852	1.57227	0.0318576	0.12109	1	ENSG00000001460	protein_coding
NIPAL3	1	24415802..24472976	0.921321	0.32562	1.2532	0.122087	0.250442	1	ENSG00000001461	protein_coding
RCAN3AS	1	complement(24496254..24535400)	0.0389027	-0.381653	-1.30283	0.80214	#N/A	1	ENSG00000286061	lncRNA
RCAN3	1	24502351..24541040	0.347082	0.245978	1.1859	0.4883	0.609828	1	ENSG00000117602	protein_coding
NCMAP-DT	1	complement(24538802..24556024)	0.0171368	-3.45756	-10.9858	0.307839	#N/A	1	ENSG00000264443	lncRNA
NCMAP	1	24556087..24609328	0.324361	1.30794	2.47588	0.0135905	0.083519	1	ENSG00000184454	protein_coding
AL445686.2	1	complement(24625411..24625513)	0	#N/A	#N/A	#N/A	#N/A	#N/A	ENSG00000239106	misc_RNA
SRRM1	1	24631716..24673281	6.59966	-0.620554	-1.53747	0.00311886	0.0453285	1	ENSG00000133226	protein_coding
AL445648.1	1	24704894..24717596	0.0780887	3.08505	8.48581	0.0230613	#N/A	1	ENSG00000284699	lncRNA
CLIC4	1	24745382..24844321	14.1008	-0.358717	-1.28229	0.106861	0.232024	1	ENSG00000169504	protein_coding
RNU6-1208P	1	complement(24777873..24777979)	0	#N/A	#N/A	#N/A	#N/A	#N/A	ENSG00000238482	snRNA
RUNX3	1	complement(24899511..24965121)	0.125078	1.54027	2.9085	0.0104342	0.0738762	1	ENSG00000020633	protein_coding
MIR6731	1	complement(24919345..24919416)	0	#N/A	#N/A	#N/A	#N/A	#N/A	ENSG00000278034	miRNA
AL445471.1	1	24961345..24963097	0.0763266	0.695956	1.61996	0.580985	#N/A	1	ENSG00000229162	lncRNA
AL445471.2	1	complement(24968423..24970865)	0.107961	0.77054	1.70591	0.367447	0.502924	1	ENSG00000261025	lncRNA
MIR4425	1	25023503..25023586	0	#N/A	#N/A	#N/A	#N/A	#N/A	ENSG00000264371	miRNA
LINC02793	1	25041136..25047404	0.0969352	0.743042	1.6737	0.403741	#N/A	1	ENSG00000285823	lncRNA
AL050344.1	1	complement(25043707..25113120)	0.047816	0.102521	1.07365	0.936287	#N/A	1	ENSG00000233755	lncRNA
AL031432.1	1	25208139..25209437	0.183643	0.931217	1.90688	0.30829	0.447012	1	ENSG00000231953	lncRNA
SYF2	1	complement(25222276..25232502)	5.87468	-0.678902	-1.60092	0.00113182	0.0312093	1	ENSG00000117614	protein_coding
AL031432.4	1	25232586..25234775	0.4136	0.576528	1.49126	0.296969	0.435694	1	ENSG00000284602	lncRNA
AL031432.5	1	25239494..25240253	0.209402	0.29496	1.22685	0.762096	#N/A	1	ENSG00000284657	lncRNA
RSRP1	1	complement(25242249..25338213)	2.12766	-0.170188	-1.12521	0.379735	0.514098	1	ENSG00000117616	protein_coding
AL031432.3	1	25247837..25248321	0.121158	0.464	1.37936	0.70661	#N/A	1	ENSG00000272432	lncRNA
RHD	1	25272393..25330445	0.0910928	1.57533	2.98003	0.0340956	0.125594	1	ENSG00000187010	protein_coding
TMEM50A	1	25338317..25362361	1.80138	-0.14649	-1.10687	0.607921	0.710205	1	ENSG00000183726	protein_coding
RHCE	1	complement(25362249..25430192)	0.038299	0.49632	1.41061	0.64493	#N/A	1	ENSG00000188672	protein_coding
MACO1	1	25430858..25500209	3.75685	-0.86031	-1.81543	0.000196976	0.0143289	1	ENSG00000204178	protein_coding
LDLRAP1	1	25543606..25568886	0.436807	0.157665	1.11548	0.661439	0.751735	1	ENSG00000157978	protein_coding
AL606491.1	1	25581478..25590356	0.195416	-2.87123	-7.31688	0.0797315	#N/A	1	ENSG00000225643	lncRNA
MAN1C1	1	25617468..25786207	0.449378	0.215315	1.16096	0.435979	0.565224	1	ENSG00000117643	protein_coding
AL031280.1	1	complement(25644544..25659111)	0.152869	0.556983	1.47119	0.494946	0.615927	1	ENSG00000233478	lncRNA
SELENON	1	25800176..25818221	9.61066	-0.352985	-1.2772	0.118922	0.246726	1	ENSG00000162430	protein_coding
AL020996.2	1	25811470..25823744	0	#N/A	#N/A	#N/A	#N/A	#N/A	ENSG00000255054	protein_coding
AL020996.1	1	complement(25816749..25820797)	0.193112	0.904831	1.87232	0.12605	0.254926	1	ENSG00000228172	lncRNA
MTFR1L	1	25818640..25832942	1.46942	-0.298301	-1.2297	0.204175	0.342904	1	ENSG00000117640	protein_coding
AL020996.3	1	complement(25831913..25832134)	0.0576575	1.46625	2.76303	0.394199	#N/A	1	ENSG00000272478	lncRNA
AUNIP	1	complement(25831913..25859458)	0.337308	1.18182	2.26863	0.0746421	0.190528	1	ENSG00000127423	protein_coding
AL033528.3	1	25859613..25863420	0.0376913	4.30852	19.815	0.0737459	#N/A	1	ENSG00000236528	lncRNA
PAQR7	1	complement(25861210..25871253)	0.798986	-0.0650995	-1.04616	0.860865	0.902557	1	ENSG00000182749	protein_coding
AL033528.1	1	25877496..25877605	0	#N/A	#N/A	#N/A	#N/A	#N/A	ENSG00000207302	misc_RNA
STMN1	1	complement(25884181..25906991)	5.68739	-0.828878	-1.7763	0.000242318	0.0154942	1	ENSG00000117632	protein_coding
MIR3917	1	complement(25906362..25906454)	0	#N/A	#N/A	#N/A	#N/A	#N/A	ENSG00000283938	miRNA
PAFAH2	1	complement(25959767..25998117)	0.573164	0.287958	1.22091	0.433464	0.56285	1	ENSG00000158006	protein_coding
RNU6-110P	1	25964197..25964300	0	#N/A	#N/A	#N/A	#N/A	#N/A	ENSG00000207237	snRNA
AL592064.1	1	26006006..26006130	0	#N/A	#N/A	#N/A	#N/A	#N/A	ENSG00000252190	scaRNA
AL592064.2	1	26006216..26006299	0	#N/A	#N/A	#N/A	#N/A	#N/A	ENSG00000252691	scaRNA
EXTL1	1	26019884..26036464	0.111819	1.20884	2.31152	0.040476	0.137668	1	ENSG00000158008	protein_coding
SLC30A2	1	complement(26037252..26046118)	0.173424	1.60786	3.04799	0.0233607	0.104884	1	ENSG00000158014	protein_coding
AL391650.2	1	26046665..26049099	0.0441011	-1.07366	-2.10477	0.499167	#N/A	1	ENSG00000284309	lncRNA
TRIM63	1	complement(26051304..26068436)	0.0989304	0.619048	1.53586	0.400966	0.533925	1	ENSG00000158022	protein_coding
PDIK1L	1	26111165..26125555	0.988886	-0.103125	-1.0741	0.718061	0.795924	1	ENSG00000175087	protein_coding
FAM110D	1	26159079..26163962	0.0740421	1.24201	2.36528	0.110664	0.236975	1	ENSG00000197245	protein_coding
C1orf232	1	complement(26164161..26168581)	0.0316792	-0.0944807	-1.06768	0.95185	#N/A	1	ENSG00000282872	protein_coding
AL391650.1	1	complement(26169516..26171831)	0.160991	0.126304	1.09149	0.858048	0.900402	1	ENSG00000236782	protein_coding
ZNF593	1	26169908..26170873	7.37016	-0.650453	-1.56966	0.0337373	0.124953	1	ENSG00000142684	protein_coding
CNKSR1	1	26177484..26189884	0.112637	-0.793617	-1.73341	0.268111	0.407721	1	ENSG00000142675	protein_coding
CATSPER4	1	26190561..26202968	0.0218077	4.68595	25.7402	0.0359352	#N/A	1	ENSG00000188782	protein_coding
CEP85	1	26234200..26278808	1.04619	-0.029254	-1.02048	0.901794	0.932845	1	ENSG00000130695	protein_coding
SH3BGRL3	1	26280086..26281522	10.4459	-0.36711	-1.28977	0.13913	0.269535	1	ENSG00000142669	protein_coding
UBXN11	1	complement(26281328..26318363)	2.22682	-0.769282	-1.70442	0.000413565	0.0201575	1	ENSG00000158062	protein_coding
CD52	1	26317958..26320523	0.0200655	1.93656	3.82791	0.272952	#N/A	1	ENSG00000169442	protein_coding
CRYBG2	1	complement(26321698..26360080)	0.0418998	0.808081	1.75088	0.284028	0.423237	1	ENSG00000176092	protein_coding
ZNF683	1	complement(26361634..26374522)	0.0502181	1.95254	3.87055	0.0455273	#N/A	1	ENSG00000176083	protein_coding
LIN28A	1	26410817..26429728	0.120528	0.843893	1.79489	0.166772	0.301805	1	ENSG00000131914	protein_coding
DHDDS	1	26432282..26471306	1.20271	-0.00782931	-1.00544	0.971239	0.981277	1	ENSG00000117682	protein_coding
DHDDS-AS1	1	complement(26462756..26468014)	0.285469	0.155399	1.11373	0.822205	0.874703	1	ENSG00000225891	lncRNA
HMGN2	1	26472440..26476642	7.12029	-0.489212	-1.40368	0.0246912	0.107599	1	ENSG00000198830	protein_coding
RPS6KA1	1	26529761..26575030	0.280502	-0.154658	-1.11316	0.734151	0.808665	1	ENSG00000117676	protein_coding
MIR1976	1	26554542..26554593	0	#N/A	#N/A	#N/A	#N/A	#N/A	ENSG00000238705	miRNA
RN7SL679P	1	complement(26593243..26593546)	0.0385743	-2.64243	-6.24381	0.418419	#N/A	1	ENSG00000243905	misc_RNA
AL627313.2	1	complement(26593940..26594041)	0	#N/A	#N/A	#N/A	#N/A	#N/A	ENSG00000252802	misc_RNA
RNU7-29P	1	complement(26602369..26602432)	0	#N/A	#N/A	#N/A	#N/A	#N/A	ENSG00000252429	snRNA
AL627082.2	1	complement(26642286..26642389)	0	#N/A	#N/A	#N/A	#N/A	#N/A	ENSG00000238316	snoRNA
AL512408.1	1	complement(26692132..26694131)	0.40325	1.32683	2.50852	0.0168105	0.090876	1	ENSG00000260063	lncRNA
ARID1A	1	26693236..26782104	3.77257	-0.459083	-1.37467	0.0320537	0.121542	1	ENSG00000117713	protein_coding
PIGV	1	26787472..26798398	0.39755	0.367259	1.2899	0.421024	0.55178	1	ENSG00000060642	protein_coding
RN7SL165P	1	26814822..26815112	0.0593213	-3.12148	-8.70282	0.340685	#N/A	1	ENSG00000241188	misc_RNA
ZDHHC18	1	26826688..26857604	0.483179	-0.204964	-1.15266	0.584623	0.692046	1	ENSG00000204160	protein_coding
SFN	1	26863149..26864456	0.0623301	0.670881	1.59204	0.567591	#N/A	1	ENSG00000175793	protein_coding
GPN2	1	complement(26876132..26890283)	0.67776	-0.00941881	-1.00655	0.976258	0.984272	1	ENSG00000142751	protein_coding
AL034380.1	1	26876133..26878245	0	#N/A	#N/A	#N/A	#N/A	#N/A	ENSG00000226698	lncRNA
GPATCH3	1	complement(26890488..26900467)	2.0269	-0.301223	-1.23219	0.281727	0.421046	1	ENSG00000198746	protein_coding
NUDC	1	26900238..26946871	12.1615	-0.625406	-1.54265	0.00189544	0.0373621	1	ENSG00000090273	protein_coding
NR0B2	1	complement(26911489..26913975)	0.0752513	2.06171	4.1748	0.0670433	#N/A	1	ENSG00000131910	protein_coding
KDF1	1	complement(26949562..26960468)	0.0746085	0.832299	1.78052	0.393441	#N/A	1	ENSG00000175707	protein_coding
TRNP1	1	26993692..27000886	0.998402	-0.774381	-1.71046	0.0926593	0.213917	1	ENSG00000253368	protein_coding
TENT5B	1	complement(27005020..27012850)	0.323441	0.0252278	1.01764	0.965166	0.977458	1	ENSG00000158246	protein_coding
SLC9A1	1	complement(27098809..27166981)	1.66491	-0.298043	-1.22948	0.171784	0.307247	1	ENSG00000090020	protein_coding
AL590640.1	1	complement(27229106..27234352)	0	#N/A	#N/A	#N/A	#N/A	#N/A	ENSG00000224311	lncRNA
WDTC1	1	27234632..27308636	1.57457	-0.394949	-1.3149	0.106906	0.232062	1	ENSG00000142784	protein_coding
AL590640.3	1	complement(27255464..27255567)	0	#N/A	#N/A	#N/A	#N/A	#N/A	ENSG00000252098	misc_RNA
TMEM222	1	27322145..27336400	1.03311	-0.237354	-1.17883	0.390795	0.52452	1	ENSG00000186501	protein_coding
RNU6-48P	1	27325219..27325325	0	#N/A	#N/A	#N/A	#N/A	#N/A	ENSG00000206888	snRNA
SYTL1	1	27342020..27353937	0.0417887	0.94274	1.92218	0.193226	0.330952	1	ENSG00000142765	protein_coding
MAP3K6	1	complement(27354067..27366961)	0.432456	-0.387002	-1.30767	0.359094	0.495041	1	ENSG00000142733	protein_coding
FCN3	1	complement(27369112..27374824)	0.142634	1.90533	3.74594	0.0175081	0.092338	1	ENSG00000142748	protein_coding
CD164L2	1	complement(27379176..27383333)	0.145096	1.34129	2.53377	0.0618228	0.172052	1	ENSG00000174950	protein_coding
GPR3	1	27392622..27395814	0.190891	0.752214	1.68438	0.245973	0.386248	1	ENSG00000181773	protein_coding
WASF2	1	complement(27404230..27490167)	5.91139	-0.410888	-1.3295	0.0432224	0.142764	1	ENSG00000158195	protein_coding
FO393419.2	1	27457198..27459582	0.0740516	2.70292	6.51118	0.10515	#N/A	1	ENSG00000241169	lncRNA
BX293535.1	1	27525805..27530561	0	#N/A	#N/A	#N/A	#N/A	#N/A	ENSG00000237429	lncRNA
AHDC1	1	complement(27534035..27604431)	1.85589	-0.580165	-1.49502	0.00994519	0.0722702	1	ENSG00000126705	protein_coding
FGR	1	complement(27612064..27635185)	0.062957	0.0930213	1.0666	0.914155	0.941518	1	ENSG00000000938	protein_coding
LINC02574	1	complement(27660328..27662722)	0.0990788	1.37613	2.59571	0.30451	#N/A	1	ENSG00000233975	lncRNA
IFI6	1	complement(27666064..27672198)	6.39868	-0.235271	-1.17713	0.429812	0.559543	1	ENSG00000126709	protein_coding
AL445490.1	1	27669468..27703063	0.068763	2.81433	7.03394	0.0196719	#N/A	1	ENSG00000225886	lncRNA
RNU6-949P	1	complement(27675603..27675709)	0	#N/A	#N/A	#N/A	#N/A	#N/A	ENSG00000206767	snRNA
RNU6-424P	1	27693731..27693835	0	#N/A	#N/A	#N/A	#N/A	#N/A	ENSG00000207095	snRNA
AL020997.5	1	complement(27724822..27725756)	0.201945	0.928774	1.90366	0.241257	0.381597	1	ENSG00000287244	lncRNA
FAM76A	1	27725979..27763122	1.57704	-0.198975	-1.14788	0.452327	0.579039	1	ENSG00000009780	protein_coding
STX12	1	27773219..27824443	3.29633	-0.321765	-1.24986	0.127812	0.256943	1	ENSG00000117758	protein_coding
AL020997.2	1	27773858..27774041	0.0336449	-1.92007	-3.78442	0.5661	#N/A	1	ENSG00000269971	lncRNA
AL020997.3	1	27819983..27820341	0	#N/A	#N/A	#N/A	#N/A	#N/A	ENSG00000270031	lncRNA
RNU6-1245P	1	27824538..27824643	0	#N/A	#N/A	#N/A	#N/A	#N/A	ENSG00000223062	snRNA
AL020997.4	1	complement(27827812..27831209)	0.0537644	0.612741	1.52916	0.567204	#N/A	1	ENSG00000286433	lncRNA
PPP1R8	1	27830782..27851676	3.78491	-0.646648	-1.56553	0.0080579	0.065892	1	ENSG00000117751	protein_coding
SCARNA1	1	27834401..27834566	17.1085	-1.23074	-2.34687	0.00698092	0.0623656	1	ENSG00000252947	scaRNA
THEMIS2	1	27872543..27886685	0.288181	0.8166	1.76125	0.0757335	0.191859	1	ENSG00000130775	protein_coding
RPA2	1	complement(27891524..27914746)	1.61484	-0.327799	-1.2551	0.372648	0.507647	1	ENSG00000117748	protein_coding
SMPDL3B	1	27935000..27959157	0.0256974	2.48109	5.5832	0.0663029	#N/A	1	ENSG00000130768	protein_coding
AL512288.1	1	complement(27938875..27960193)	0	#N/A	#N/A	#N/A	#N/A	#N/A	ENSG00000227050	lncRNA
XKR8	1	27959973..27968093	0.358315	0.419533	1.33749	0.432246	0.56171	1	ENSG00000158156	protein_coding
EYA3	1	complement(27970344..28088637)	1.09017	0.0621963	1.04405	0.769316	0.834938	1	ENSG00000158161	protein_coding
RN7SL559P	1	complement(28031884..28032180)	0.0625319	-0.619076	-1.53589	0.736883	#N/A	1	ENSG00000240750	misc_RNA
RNU6-176P	1	complement(28142737..28142841)	0	#N/A	#N/A	#N/A	#N/A	#N/A	ENSG00000253005	snRNA
PTAFR	1	complement(28147166..28193936)	0.233735	1.6336	3.10286	0.00420782	0.0513992	1	ENSG00000169403	protein_coding
DNAJC8	1	complement(28199456..28233029)	8.50561	-0.477164	-1.39201	0.0285735	0.11518	1	ENSG00000126698	protein_coding
ATP5IF1	1	28236109..28246906	8.61547	-0.320502	-1.24877	0.108046	0.233332	1	ENSG00000130770	protein_coding
AL353622.1	1	complement(28239509..28241453)	0.24199	1.51498	2.85796	0.0127778	0.0813027	1	ENSG00000270605	lncRNA
AL353622.2	1	28247144..28247568	0.0451764	1.0665	2.09435	0.523371	#N/A	1	ENSG00000271398	lncRNA
SESN2	1	28259518..28282491	6.01716	-0.400874	-1.32031	0.062324	0.172724	1	ENSG00000130766	protein_coding
MED18	1	28329002..28335965	0.634803	0.775678	1.71199	0.0805494	0.198722	1	ENSG00000130772	protein_coding
PHACTR4	1	28369582..28500364	3.18727	-0.471409	-1.38646	0.015277	0.0874293	1	ENSG00000204138	protein_coding
CR589951.1	1	complement(28422555..28422655)	0.0618521	0.597875	1.51349	0.733157	#N/A	1	ENSG00000206779	misc_RNA
RNU6ATAC27P	1	28481362..28481480	0.0520224	-1.92007	-3.78442	0.5661	#N/A	1	ENSG00000221216	snRNA
RCC1	1	28505943..28539300	1.04669	-0.41071	-1.32934	0.200631	0.339379	1	ENSG00000180198	protein_coding
SNHG3	1	28505980..28510892	7.4409	-0.776287	-1.71272	0.000352247	0.0183206	1	ENSG00000242125	lncRNA
SNORA73A	1	28507366..28507571	36.1847	-1.02907	-2.04071	0.000271542	0.0162742	1	ENSG00000274266	snoRNA
SNORA73B	1	28508559..28508762	290.839	-0.850889	-1.80361	6.70217e-05	0.00759243	1	ENSG00000200087	snoRNA
AL513497.1	1	28544460..28546542	0	#N/A	#N/A	#N/A	#N/A	#N/A	ENSG00000279443	TEC
TRNAU1AP	1	28553085..28578545	0.538944	-0.0132311	-1.00921	0.972533	0.982033	1	ENSG00000180098	protein_coding
SNHG12	1	complement(28578538..28583132)	0.973397	-0.652216	-1.57158	0.0439666	0.143939	1	ENSG00000197989	lncRNA
SNORD99	1	complement(28578749..28578822)	9.13179	-1.31931	-2.49546	0.0537515	0.160356	1	ENSG00000221539	snoRNA
SNORA61	1	complement(28579764..28579893)	11.3406	-1.21328	-2.31865	0.0360661	0.129526	1	ENSG00000278274	snoRNA
SNORA44	1	complement(28580381..28580512)	16.2172	-0.905242	-1.87286	0.0603354	0.170505	1	ENSG00000273544	snoRNA
SNORA16A_1	1	complement(28580920..28581054)	0.843212	6.04133	65.8602	0.00591921	#N/A	1	ENSG00000280498	snoRNA
SNORA16A_2	1	complement(28580920..28581056)	3.82697	-7.69657	-207.442	0.01688	0.0909733	1	ENSG00000274582	snoRNA
TAF12	1	complement(28589323..28643085)	1.52693	-0.309807	-1.23954	0.351097	0.487867	1	ENSG00000120656	protein_coding
RAB42	1	28592200..28595443	0.0920468	0.0839549	1.05992	0.920743	0.946311	1	ENSG00000188060	protein_coding
LINC01715	1	28643228..28648581	0.420638	0.328323	1.25555	0.618185	0.71871	1	ENSG00000229388	lncRNA
AL360012.1	1	28648600..28648730	29.1744	-1.63281	-3.10117	0.00754787	0.0640189	1	ENSG00000270103	lncRNA
RNU11	1	28648600..28648733	12.3041	-0.975978	-1.96697	0.413823	0.545598	1	ENSG00000274978	snRNA
GMEB1	1	28668732..28719353	0.99216	-0.208699	-1.15565	0.364759	0.500376	1	ENSG00000162419	protein_coding
AL645729.1	1	28689665..28689794	0	#N/A	#N/A	#N/A	#N/A	#N/A	ENSG00000252777	scaRNA
YTHDF2	1	28736621..28769775	4.48539	-0.610713	-1.52701	0.00344554	0.0473515	1	ENSG00000198492	protein_coding
OPRD1	1	28812142..28871267	0.195509	0.957399	1.94181	0.0279002	0.114043	1	ENSG00000116329	protein_coding
AL009181.2	1	complement(28870483..28877336)	0.0114824	0.743347	1.67405	0.626375	#N/A	1	ENSG00000233427	lncRNA
AL009181.1	1	complement(28881726..28881835)	0	#N/A	#N/A	#N/A	#N/A	#N/A	ENSG00000199756	misc_RNA
EPB41	1	28887091..29120046	1.3372	-0.465877	-1.38116	0.017479	0.0922652	1	ENSG00000159023	protein_coding
AL138785.1	1	28985710..28985810	0	#N/A	#N/A	#N/A	#N/A	#N/A	ENSG00000206704	misc_RNA
AL138785.3	1	29041199..29041480	0	#N/A	#N/A	#N/A	#N/A	#N/A	ENSG00000277958	misc_RNA
TMEM200B	1	complement(29119429..29123903)	0.257377	-0.357243	-1.28098	0.552767	0.664967	1	ENSG00000253304	protein_coding
AL357500.1	1	complement(29144494..29146994)	0	#N/A	#N/A	#N/A	#N/A	#N/A	ENSG00000225750	lncRNA
SRSF4	1	complement(29147743..29181900)	5.46092	-0.662328	-1.58263	0.00113205	0.0312093	1	ENSG00000116350	protein_coding
AL357500.2	1	complement(29171285..29171453)	0	#N/A	#N/A	#N/A	#N/A	#N/A	ENSG00000277916	misc_RNA
MECR	1	complement(29192657..29230942)	0.789429	-0.113861	-1.08212	0.732845	0.807692	1	ENSG00000116353	protein_coding
AL590729.1	1	29223933..29224816	0.142816	1.57203	2.97323	0.126621	#N/A	1	ENSG00000237934	lncRNA
PTPRU	1	29236516..29326813	2.24584	-0.712192	-1.63829	0.00130965	0.0326348	1	ENSG00000060656	protein_coding
LINC01756	1	complement(29329620..29350114)	0.104516	0.421602	1.33941	0.587494	0.694319	1	ENSG00000230523	lncRNA
AC092265.1	1	complement(29708851..29709547)	0.0125443	2.11244	4.32421	0.371514	#N/A	1	ENSG00000228176	lncRNA
AL645944.2	1	29755175..29790597	0.0970135	0.57431	1.48897	0.518461	0.636096	1	ENSG00000284676	lncRNA
LINC01648	1	complement(30013952..30037612)	0.16798	-1.41155	-2.66023	0.141508	0.272378	1	ENSG00000233399	lncRNA
AL137076.1	1	30140263..30141607	0.0690067	0.512868	1.42688	0.711231	#N/A	1	ENSG00000233372	lncRNA
AL161638.2	1	complement(30409560..30411638)	0	#N/A	#N/A	#N/A	#N/A	#N/A	ENSG00000236335	lncRNA
AL161638.1	1	30415825..30421108	0.0783391	2.95589	7.75908	0.0621817	#N/A	1	ENSG00000231949	lncRNA
MATN1	1	complement(30711277..30723585)	0.152065	0.777283	1.7139	0.190945	0.328605	1	ENSG00000162510	protein_coding
MATN1-AS1	1	30718504..30726827	0.10843	0.330763	1.25768	0.607227	0.709762	1	ENSG00000186056	lncRNA
AL137857.1	1	30731693..30733427	0.0832627	0.842813	1.79354	0.446029	#N/A	1	ENSG00000287510	lncRNA
LAPTM5	1	complement(30732469..30757774)	0.0624703	0.699488	1.62393	0.382881	0.516863	1	ENSG00000162511	protein_coding
MIR4420	1	complement(30739156..30739232)	0	#N/A	#N/A	#N/A	#N/A	#N/A	ENSG00000264773	miRNA
AL137027.1	1	complement(30810378..30815553)	0.027412	-0.217803	-1.16296	0.904439	#N/A	1	ENSG00000229607	lncRNA
LINC01778	1	30824217..30834864	0.106065	0.240987	1.1818	0.766919	0.833106	1	ENSG00000223382	lncRNA
RN7SKP91	1	30843823..30844110	0.124872	-1.81564	-3.52017	0.322862	#N/A	1	ENSG00000222784	misc_RNA
AL445235.1	1	30858158..30860254	0.208704	0.518592	1.43256	0.445744	0.573659	1	ENSG00000235143	lncRNA
SDC3	1	complement(30869466..30908758)	7.31255	-0.440415	-1.35699	0.0376092	0.132366	1	ENSG00000162512	protein_coding
RN7SL371P	1	complement(30918469..30918735)	0.046527	2.98048	7.8925	0.191036	#N/A	1	ENSG00000266210	misc_RNA
PUM1	1	complement(30931506..31065991)	7.31559	-0.665221	-1.58581	0.001316	0.0327466	1	ENSG00000134644	protein_coding
NKAIN1	1	complement(31179745..31239887)	0.668095	-1.1255	-2.18178	0.0163415	0.0900526	1	ENSG00000084628	protein_coding
SNRNP40	1	complement(31259568..31296788)	1.24222	-0.43155	-1.34868	0.155615	0.288453	1	ENSG00000060688	protein_coding
ZCCHC17	1	31296982..31364953	6.58196	-0.590765	-1.50604	0.0145081	0.0858556	1	ENSG00000121766	protein_coding
AL451070.1	1	complement(31333067..31346799)	0	#N/A	#N/A	#N/A	#N/A	#N/A	ENSG00000229044	lncRNA
FABP3	1	complement(31365253..31376850)	0.997848	-1.44804	-2.72837	0.00925737	0.070127	1	ENSG00000121769	protein_coding
SERINC2	1	31409565..31434680	0.755888	-0.322284	-1.25031	0.41984	0.550738	1	ENSG00000168528	protein_coding
RNU6-40P	1	complement(31497577..31497683)	0.119626	2.98663	7.92623	0.204739	#N/A	1	ENSG00000206981	snRNA
AC209007.2	1	complement(31503631..31503744)	0	#N/A	#N/A	#N/A	#N/A	#N/A	ENSG00000265961	misc_RNA
LINC01226	1	31506226..31583306	0.258132	1.30958	2.47869	0.00153347	0.0347766	1	ENSG00000284543	lncRNA
AC114488.1	1	complement(31571585..31577898)	0.037426	-1.70205	-3.25362	0.370629	#N/A	1	ENSG00000229167	lncRNA
TINAGL1	1	31576485..31587686	0.0872555	1.17286	2.25457	0.0941046	0.215911	1	ENSG00000142910	protein_coding
HCRTR1	1	31617686..31632518	0.0378398	0.417721	1.33582	0.690818	#N/A	1	ENSG00000121764	protein_coding
PEF1	1	complement(31629866..31644896)	3.77427	-0.539419	-1.45339	0.0171864	0.0915502	1	ENSG00000162517	protein_coding
PEF1-AS1	1	31644049..31660162	0.008494	1.28129	2.43056	0.42309	#N/A	1	ENSG00000235790	lncRNA
AC114488.2	1	31644694..31649371	0.0657108	1.04711	2.06638	0.461023	#N/A	1	ENSG00000264078	lncRNA
COL16A1	1	complement(31652263..31704319)	1.60171	-0.585341	-1.50039	0.00621154	0.0594404	1	ENSG00000084636	protein_coding
ADGRB2	1	complement(31727117..31764893)	1.09234	-0.835486	-1.78446	0.000582981	0.0237199	1	ENSG00000121753	protein_coding
MIR4254	1	complement(31758660..31758735)	0	#N/A	#N/A	#N/A	#N/A	#N/A	ENSG00000266580	miRNA
AL354919.2	1	31789130..31791322	0.0116333	2.11244	4.32421	0.371514	#N/A	1	ENSG00000254545	lncRNA
SPOCD1	1	complement(31790422..31816051)	0.11797	0.744927	1.67589	0.181195	0.317822	1	ENSG00000134668	protein_coding
AL354919.1	1	complement(31842019..31855568)	0.37769	0.202976	1.15107	0.726833	0.803025	1	ENSG00000203620	lncRNA
AL136115.2	1	complement(31851913..31921841)	0.28213	-0.168448	-1.12385	0.85053	#N/A	1	ENSG00000269967	lncRNA
PTP4A2	1	complement(31906421..31944856)	4.01121	-0.375118	-1.29695	0.0709556	0.185299	1	ENSG00000184007	protein_coding
AL136115.1	1	31933020..31933975	0.445194	-0.0525886	-1.03712	0.949342	0.966078	1	ENSG00000228634	lncRNA
AL136115.3	1	complement(31972189..31987034)	0.248297	0.715765	1.64235	0.244956	0.385457	1	ENSG00000284702	lncRNA
KHDRBS1	1	32013868..32060850	12.3075	-0.77106	-1.70652	0.000277583	0.0164792	1	ENSG00000121774	protein_coding
AL445248.1	1	complement(32052291..32073474)	0.0791988	-4.42338	-21.457	0.188939	#N/A	1	ENSG00000203325	lncRNA
TMEM39B	1	32072031..32102866	0.466587	-0.406347	-1.32533	0.434555	0.563823	1	ENSG00000121775	protein_coding
MIR5585	1	32086949..32087007	0	#N/A	#N/A	#N/A	#N/A	#N/A	ENSG00000266203	miRNA
AL445248.2	1	complement(32087523..32087813)	0.0439862	2.98663	7.92623	0.20472	#N/A	1	ENSG00000276493	misc_RNA
KPNA6	1	32108056..32176563	3.43826	-0.405086	-1.32417	0.0498663	0.154141	1	ENSG00000025800	protein_coding
AL049795.2	1	32170733..32176568	0	#N/A	#N/A	#N/A	#N/A	#N/A	ENSG00000250135	lncRNA
TXLNA	1	32179675..32198285	4.5584	-0.454895	-1.37068	0.0307037	0.118816	1	ENSG00000084652	protein_coding
CCDC28B	1	32200386..32205387	0.591004	-0.0990825	-1.07109	0.840422	0.887613	1	ENSG00000160050	protein_coding
AL049795.1	1	complement(32204769..32206814)	0.0484247	0.325987	1.25352	0.779728	#N/A	1	ENSG00000224066	lncRNA
IQCC	1	32205661..32208687	0.538921	-0.519455	-1.43341	0.33065	0.46899	1	ENSG00000160051	protein_coding
DCDC2B	1	32209094..32216196	0.132836	-0.363457	-1.28651	0.657315	0.748249	1	ENSG00000222046	protein_coding
TMEM234	1	complement(32214472..32222359)	0.961154	0.0405099	1.02848	0.894986	0.928171	1	ENSG00000160055	protein_coding
EIF3I	1	32221928..32231604	10.8476	-0.601521	-1.51732	0.00614012	0.0590657	1	ENSG00000084623	protein_coding
FAM167B	1	32247222..32248856	0.175373	0.667484	1.5883	0.423111	0.553521	1	ENSG00000183615	protein_coding
LCK	1	32251239..32286165	0.062092	1.78315	3.44176	0.0272652	0.112944	1	ENSG00000182866	protein_coding
AL121991.1	1	complement(32269338..32269597)	0	#N/A	#N/A	#N/A	#N/A	#N/A	ENSG00000277617	misc_RNA
AL109945.2	1	complement(32286452..32286561)	0	#N/A	#N/A	#N/A	#N/A	#N/A	ENSG00000252450	misc_RNA
HDAC1	1	32292083..32333635	1.22976	-0.08931	-1.06386	0.755544	0.825158	1	ENSG00000116478	protein_coding
MARCKSL1	1	complement(32333839..32336233)	16.6977	-0.711435	-1.63743	0.00115625	0.0314855	1	ENSG00000175130	protein_coding
AL109945.1	1	complement(32349194..32350663)	0.292952	0.234242	1.17629	0.7751	0.839531	1	ENSG00000233775	lncRNA
TSSK3	1	32351521..32364312	0.189085	-1.26621	-2.40529	0.196047	0.334438	1	ENSG00000162526	protein_coding
FAM229A	1	complement(32361270..32364278)	0.324114	0.576097	1.49081	0.257236	0.397124	1	ENSG00000225828	protein_coding
BSDC1	1	complement(32365103..32394731)	2.19205	-0.407919	-1.32677	0.0445801	0.144953	1	ENSG00000160058	protein_coding
RN7SL122P	1	32457835..32458135	0.144925	0.987902	1.9833	0.448715	#N/A	1	ENSG00000263529	misc_RNA
AL033529.1	1	32465057..32600792	0.241413	-1.91054	-3.75951	0.0281003	0.114409	1	ENSG00000254553	protein_coding
ZBTB8B	1	32465072..32496686	0.257038	0.779381	1.71639	0.00713263	0.0626413	1	ENSG00000273274	protein_coding
ZBTB8A	1	32539427..32605941	0.614454	-0.0607183	-1.04298	0.831189	0.880933	1	ENSG00000160062	protein_coding
ZBTB8OS	1	complement(32600172..32650903)	0.735004	0.172123	1.12672	0.635586	0.731841	1	ENSG00000176261	protein_coding
AC114489.1	1	32639951..32640052	0	#N/A	#N/A	#N/A	#N/A	#N/A	ENSG00000200591	misc_RNA
RBBP4	1	32651142..32686211	4.49482	-0.354349	-1.27841	0.0874807	0.207798	1	ENSG00000162521	protein_coding
SYNC	1	complement(32679906..32703596)	3.93212	-0.409707	-1.32842	0.0671426	0.18008	1	ENSG00000162520	protein_coding
AC114489.2	1	complement(32717734..32725237)	0	#N/A	#N/A	#N/A	#N/A	#N/A	ENSG00000224409	lncRNA
KIAA1522	1	32741830..32774970	2.81667	-0.780245	-1.71742	6.39819e-05	0.00733684	1	ENSG00000162522	protein_coding
YARS1	1	complement(32775237..32818153)	5.87926	-0.437224	-1.354	0.0343911	0.126214	1	ENSG00000134684	protein_coding
S100PBP	1	32816767..32858875	0.902393	0.0454905	1.03203	0.826969	0.878114	1	ENSG00000116497	protein_coding
FNDC5	1	complement(32862268..32872482)	0.301869	0.752771	1.68503	0.149913	0.281843	1	ENSG00000160097	protein_coding
HPCA	1	32885994..32898441	0.0532638	-0.512999	-1.42701	0.657717	#N/A	1	ENSG00000121905	protein_coding
TMEM54	1	complement(32894594..32901438)	0.537818	-1.07401	-2.10528	0.0852418	0.204875	1	ENSG00000121900	protein_coding
AL031602.2	1	32925454..32951638	0	#N/A	#N/A	#N/A	#N/A	#N/A	ENSG00000287691	lncRNA
RNF19B	1	complement(32936445..32964685)	4.00451	-0.760726	-1.69434	0.00233462	0.0408463	1	ENSG00000116514	protein_coding
AL031602.1	1	32973553..32974463	0	#N/A	#N/A	#N/A	#N/A	#N/A	ENSG00000278966	TEC
AL020995.1	1	32987075..33032469	0.195676	1.29826	2.45931	0.0702525	0.184316	1	ENSG00000236065	lncRNA
AK2	1	complement(33007940..33080996)	0.926431	0.208487	1.15548	0.2947	0.433514	1	ENSG00000004455	protein_coding
AL020995.2	1	complement(33029232..33029576)	0.0360079	0.529015	1.44294	0.750511	#N/A	1	ENSG00000276645	misc_RNA
AZIN2	1	33081104..33123492	0.302925	0.651591	1.5709	0.0311344	0.119662	1	ENSG00000142920	protein_coding
AL662907.1	1	complement(33141871..33143230)	0	#N/A	#N/A	#N/A	#N/A	#N/A	ENSG00000278997	TEC
TRIM62	1	complement(33145399..33182059)	0.524356	-0.389126	-1.3096	0.36917	0.50442	1	ENSG00000116525	protein_coding
AL662907.2	1	33162851..33166298	0	#N/A	#N/A	#N/A	#N/A	#N/A	ENSG00000279179	TEC
AL662907.3	1	33194788..33200353	0.0692815	0.403747	1.32294	0.659517	#N/A	1	ENSG00000284721	lncRNA
ZNF362	1	33256492..33300719	3.50691	-0.733261	-1.66239	0.00407607	0.0508923	1	ENSG00000160094	protein_coding
AL513327.3	1	33261212..33261680	0.102856	-0.0690909	-1.04906	0.958312	#N/A	1	ENSG00000270115	lncRNA
A3GALT2	1	complement(33306766..33321098)	0.0178459	-0.906472	-1.87446	0.623632	#N/A	1	ENSG00000184389	protein_coding
AL513327.1	1	33307348..33349245	0.219745	0.623469	1.54058	0.24096	0.381247	1	ENSG00000225313	lncRNA
PHC2	1	complement(33323623..33431052)	2.7264	-0.348767	-1.27347	0.139091	0.269512	1	ENSG00000134686	protein_coding
MIR3605	1	complement(33332393..33332492)	0	#N/A	#N/A	#N/A	#N/A	#N/A	ENSG00000284154	miRNA
RN7SKP16	1	complement(33336566..33336864)	0.294184	-0.940883	-1.9197	0.405911	#N/A	1	ENSG00000222112	misc_RNA
AL513327.2	1	33350352..33363245	0.0124193	-1.92028	-3.78498	0.566053	#N/A	1	ENSG00000233246	lncRNA
ZSCAN20	1	33472645..33496507	0.832745	0.245337	1.18537	0.314312	0.452411	1	ENSG00000121903	protein_coding
CSMD2	1	complement(33513999..34165842)	0.116442	0.467109	1.38234	0.201724	0.340495	1	ENSG00000121904	protein_coding
HMGB4	1	33860475..33864791	0.187065	1.35232	2.55323	0.0562121	0.164221	1	ENSG00000176256	protein_coding
CSMD2-AS1	1	33868953..33893726	0.0509646	-0.850807	-1.80351	0.433018	#N/A	1	ENSG00000231163	lncRNA
C1orf94	1	34166883..34219131	0.0657209	0.846697	1.79838	0.302028	0.440661	1	ENSG00000142698	protein_coding
AC099565.1	1	complement(34640157..34685732)	0.631219	1.038	2.05338	0.0614622	0.17175	1	ENSG00000287703	lncRNA
MIR552	1	complement(34669599..34669694)	0	#N/A	#N/A	#N/A	#N/A	#N/A	ENSG00000207941	miRNA
SMIM12	1	complement(34712737..34859755)	0.410351	0.354495	1.27854	0.16649	0.301515	1	ENSG00000163866	protein_coding
GJB5	1	34755047..34758512	0.236506	1.40744	2.65266	0.0448525	0.145444	1	ENSG00000189280	protein_coding
GJB4	1	34759740..34762327	0.258127	2.13108	4.38045	0.00280298	0.0433154	1	ENSG00000189433	protein_coding
AL121988.1	1	complement(34761426..34788097)	0	#N/A	#N/A	#N/A	#N/A	#N/A	ENSG00000255811	lncRNA
GJB3	1	34781214..34786369	0.146857	1.2779	2.42486	0.0900218	0.210815	1	ENSG00000188910	protein_coding
GJA4	1	34792999..34795747	0.116238	-0.626174	-1.54347	0.514625	#N/A	1	ENSG00000187513	protein_coding
AL122010.1	1	34850694..34851555	0.0676162	-4.9668	-31.272	0.148869	#N/A	1	ENSG00000230163	lncRNA
DLGAP3	1	complement(34865436..34929650)	0.133444	-0.310022	-1.23973	0.651445	0.743716	1	ENSG00000116544	protein_coding
AC114490.3	1	complement(34974356..34985313)	0.240261	0.961562	1.94742	0.0737582	0.189349	1	ENSG00000284773	protein_coding
AC114490.2	1	complement(34981533..35031741)	0.385916	-2.04648	-4.13098	0.00826662	0.0668615	1	ENSG00000271741	protein_coding
TMEM35B	1	complement(34981535..34985353)	0.656862	-0.533161	-1.4471	0.39866	0.531919	1	ENSG00000243749	protein_coding
ZMYM6	1	complement(34986165..35031945)	0.493396	0.127833	1.09265	0.617505	0.718247	1	ENSG00000163867	protein_coding
ZMYM1	1	35032172..35115859	0.518991	-0.0797175	-1.05681	0.828561	0.879204	1	ENSG00000197056	protein_coding
AL590434.2	1	complement(35141515..35146435)	0.162518	1.62818	3.09123	0.0610666	0.171337	1	ENSG00000284640	lncRNA
SFPQ	1	complement(35176378..35193145)	7.45198	-0.608105	-1.52426	0.00583736	0.0577199	1	ENSG00000116560	protein_coding
AL590434.1	1	35195969..35196062	0.190609	-3.1216	-8.70351	0.341564	#N/A	1	ENSG00000201868	misc_RNA
ZMYM4	1	35268709..35422058	4.58292	-0.601793	-1.5176	0.00446595	0.0523857	1	ENSG00000146463	protein_coding
RN7SL503P	1	complement(35292196..35292498)	0.159553	-0.616392	-1.53304	0.658163	#N/A	1	ENSG00000240374	misc_RNA
AL160000.1	1	35310274..35310425	0	#N/A	#N/A	#N/A	#N/A	#N/A	ENSG00000201542	snoRNA
ZMYM4-AS1	1	complement(35358822..35366077)	0.0545404	1.19368	2.28735	0.397907	#N/A	1	ENSG00000227409	lncRNA
AL356362.1	1	35399997..35400319	0	#N/A	#N/A	#N/A	#N/A	#N/A	ENSG00000278702	misc_RNA
KIAA0319L	1	complement(35433492..35557950)	1.95223	-0.299387	-1.23062	0.164425	0.298844	1	ENSG00000142687	protein_coding
NCDN	1	35557473..35567274	1.72115	-0.313379	-1.24261	0.167008	0.302035	1	ENSG00000020129	protein_coding
AC004865.2	1	complement(35569813..35577729)	0.0960464	-2.91298	-7.53172	0.070675	#N/A	1	ENSG00000239636	lncRNA
TFAP2E	1	35573314..35595328	0.149525	0.934777	1.91159	0.146045	0.277382	1	ENSG00000116819	protein_coding
PSMB2	1	complement(35599541..35641526)	1.71258	-0.323995	-1.25179	0.150354	0.282353	1	ENSG00000126067	protein_coding
C1orf216	1	complement(35713877..35718894)	0.572576	-0.0051153	-1.00355	0.990609	0.993817	1	ENSG00000142686	protein_coding
CLSPN	1	complement(35720218..35769978)	0.285173	0.869728	1.82732	0.00533863	0.0558033	1	ENSG00000092853	protein_coding
AL354864.1	1	35739389..35743576	0.058168	4.21737	18.6018	0.061297	#N/A	1	ENSG00000232335	lncRNA
AGO4	1	35808016..35857890	0.943965	-0.234025	-1.17611	0.311913	0.450444	1	ENSG00000134698	protein_coding
AGO1	1	35869808..35930532	2.22613	-0.0276765	-1.01937	0.885955	0.92101	1	ENSG00000092847	protein_coding
AL139286.3	1	complement(35908980..35910872)	0.166163	0.723948	1.6517	0.287	0.426077	1	ENSG00000286899	lncRNA
AL139286.2	1	complement(35929720..35930115)	0	#N/A	#N/A	#N/A	#N/A	#N/A	ENSG00000271914	lncRNA
AGO3	1	35930718..36072500	1.09446	0.0206404	1.01441	0.915483	0.942408	1	ENSG00000126070	protein_coding
AL138787.2	1	complement(35992109..36013630)	0.061784	-0.826323	-1.77316	0.572574	#N/A	1	ENSG00000271554	lncRNA
TEKT2	1	36084094..36088275	1.55331	-0.917685	-1.88908	0.0224904	0.102946	1	ENSG00000092850	protein_coding
ADPRHL2	1	36088892..36093932	2.99687	-0.455459	-1.37122	0.108634	0.234143	1	ENSG00000116863	protein_coding
COL8A2	1	complement(36095239..36125222)	2.05059	-0.474624	-1.38956	0.0503669	0.154851	1	ENSG00000171812	protein_coding
TRAPPC3	1	complement(36136570..36156053)	1.82123	-0.0431839	-1.03039	0.853446	0.897397	1	ENSG00000054116	protein_coding
MAP7D1	1	36155579..36180849	11.6446	-0.633647	-1.55148	0.00357433	0.0480131	1	ENSG00000116871	protein_coding
RN7SL131P	1	36191915..36192170	0	#N/A	#N/A	#N/A	#N/A	#N/A	ENSG00000264592	misc_RNA
THRAP3	1	36224432..36305357	14.143	-0.5077	-1.42178	0.0159383	0.0889169	1	ENSG00000054118	protein_coding
SH3D21	1	36306368..36329340	0.193276	0.22167	1.16608	0.623439	0.722752	1	ENSG00000214193	protein_coding
EVA1B	1	complement(36322031..36324154)	3.23748	-0.617129	-1.53382	0.0640213	0.175214	1	ENSG00000142694	protein_coding
AL591845.1	1	36329630..36335406	0.567044	1.07191	2.10222	0.0079351	0.0654521	1	ENSG00000286379	lncRNA
STK40	1	complement(36339624..36385896)	3.40152	-0.666825	-1.58758	0.000839994	0.0277211	1	ENSG00000196182	protein_coding
LSM10	1	complement(36391238..36397908)	2.49412	-0.521119	-1.43507	0.145272	0.276703	1	ENSG00000181817	protein_coding
RNU4-27P	1	complement(36402721..36402859)	0	#N/A	#N/A	#N/A	#N/A	#N/A	ENSG00000222821	snRNA
OSCP1	1	complement(36415827..36450451)	1.04874	-0.981034	-1.97388	0.0201031	0.0974394	1	ENSG00000116885	protein_coding
SNORA63C	1	complement(36418450..36418578)	6.78095	-0.984273	-1.97832	0.126425	0.255313	1	ENSG00000201448	snoRNA
MRPS15	1	complement(36455718..36464384)	2.53403	-0.207591	-1.15476	0.426043	0.555978	1	ENSG00000116898	protein_coding
CSF3R	1	complement(36466043..36483278)	0.128861	0.612835	1.52926	0.269943	0.409803	1	ENSG00000119535	protein_coding
AL596257.1	1	36703953..36710582	0.19449	1.48151	2.79241	0.0237707	0.1058	1	ENSG00000284705	lncRNA
AC117945.2	1	complement(36768122..36769725)	0.17383	1.23033	2.34621	0.0873703	0.207562	1	ENSG00000284720	lncRNA
AC117945.1	1	36769812..36775768	0.0404954	1.44479	2.72224	0.315032	#N/A	1	ENSG00000234481	lncRNA
GRIK3	1	complement(36795527..37034515)	0.122502	0.955126	1.93875	0.0922936	0.213513	1	ENSG00000163873	protein_coding
AL031430.1	1	37133489..37136146	0.295773	1.43108	2.69648	0.0459557	0.147335	1	ENSG00000284650	lncRNA
AL353604.1	1	complement(37154761..37325100)	0.263747	1.55416	2.93663	0.0150913	0.0870287	1	ENSG00000223944	lncRNA
MIR4255	1	37161563..37161634	0	#N/A	#N/A	#N/A	#N/A	#N/A	ENSG00000264698	miRNA
RNU6-636P	1	37203610..37203716	0	#N/A	#N/A	#N/A	#N/A	#N/A	ENSG00000207328	snRNA
LINC01137	1	complement(37350934..37474411)	0.423923	0.900843	1.86716	0.0511378	0.155981	1	ENSG00000233621	lncRNA
ZC3H12A	1	37474580..37484377	0.371316	-0.652881	-1.57231	0.246819	0.387112	1	ENSG00000163874	protein_coding
MIR6732	1	37480230..37480289	0	#N/A	#N/A	#N/A	#N/A	#N/A	ENSG00000283724	miRNA
MEAF6	1	complement(37492575..37514774)	4.25389	-0.576958	-1.4917	0.00728713	0.0632019	1	ENSG00000163875	protein_coding
MIR5581	1	complement(37500935..37500994)	0	#N/A	#N/A	#N/A	#N/A	#N/A	ENSG00000263675	miRNA
SNIP1	1	complement(37534449..37554293)	1.15753	0.0383122	1.02691	0.863947	0.904832	1	ENSG00000163877	protein_coding
DNALI1	1	37556919..37566857	3.19329	-0.260649	-1.19802	0.201668	0.340495	1	ENSG00000163879	protein_coding
GNL2	1	complement(37566816..37595937)	3.51812	-0.467007	-1.38224	0.0217755	0.101128	1	ENSG00000134697	protein_coding
AL513220.1	1	37596126..37607336	0.0850207	1.08383	2.11966	0.257162	#N/A	1	ENSG00000284748	lncRNA
RSPO1	1	complement(37611350..37634892)	0.754912	-0.00247419	-1.00172	0.994749	0.996395	1	ENSG00000169218	protein_coding
C1orf109	1	complement(37681570..37692249)	0.912177	0.346616	1.27157	0.214956	0.354153	1	ENSG00000116922	protein_coding
CDCA8	1	37692481..37709719	0.360673	0.144163	1.10509	0.804242	0.861534	1	ENSG00000134690	protein_coding
EPHA10	1	complement(37713880..37765133)	0.0540734	0.79319	1.7329	0.280858	0.420307	1	ENSG00000183317	protein_coding
AC104336.1	1	complement(37737955..37738054)	0	#N/A	#N/A	#N/A	#N/A	#N/A	ENSG00000200421	misc_RNA
MANEAL	1	37793802..37801137	0.776663	-0.571809	-1.48639	0.179148	0.315636	1	ENSG00000185090	protein_coding
AL929472.3	1	complement(37799720..37800879)	0	#N/A	#N/A	#N/A	#N/A	#N/A	ENSG00000233728	lncRNA
YRDC	1	complement(37802945..37808208)	1.54533	-0.215165	-1.16084	0.574316	0.683499	1	ENSG00000196449	protein_coding
C1orf122	1	37806979..37809454	3.3046	-0.367858	-1.29044	0.121516	0.249684	1	ENSG00000197982	protein_coding
MTF1	1	complement(37809574..37859592)	0.809817	0.000103997	1.00007	0.999628	0.999669	1	ENSG00000188786	protein_coding
AL929472.2	1	37860697..37861580	0	#N/A	#N/A	#N/A	#N/A	#N/A	ENSG00000230955	lncRNA
INPP5B	1	complement(37860697..37947057)	1.18001	-0.247983	-1.18755	0.246986	0.387252	1	ENSG00000204084	protein_coding
AL929472.5	1	37884237..37884317	0	#N/A	#N/A	#N/A	#N/A	#N/A	ENSG00000252448	snoRNA
RNU6-584P	1	37885023..37885117	0.0640575	-1.92028	-3.78498	0.566053	#N/A	1	ENSG00000222282	snRNA
AL603790.1	1	37953508..37953780	0	#N/A	#N/A	#N/A	#N/A	#N/A	ENSG00000277168	misc_RNA
SF3A3	1	complement(37956975..37990075)	4.30449	-0.544576	-1.45859	0.00809654	0.0661182	1	ENSG00000183431	protein_coding
RNU6-510P	1	37991462..37991569	0.0573209	-1.92007	-3.78442	0.5661	#N/A	1	ENSG00000212541	snRNA
FHL3	1	complement(37996770..38005606)	1.80585	-0.355854	-1.27974	0.347679	0.484963	1	ENSG00000183386	protein_coding
UTP11	1	38009258..38024820	2.63109	-0.664753	-1.5853	0.00596414	0.0583916	1	ENSG00000183520	protein_coding
POU3F1	1	complement(38043829..38046793)	0.190101	-0.153136	-1.11198	0.817311	0.871063	1	ENSG00000185668	protein_coding
MIR3659HG	1	38047314..38119025	0.0550371	2.95578	7.75852	0.0759906	#N/A	1	ENSG00000224592	lncRNA
MIR3659	1	38089231..38089329	0	#N/A	#N/A	#N/A	#N/A	#N/A	ENSG00000265596	miRNA
LINC02786	1	complement(38129464..38140593)	0.305723	1.00578	2.00803	0.105119	0.229994	1	ENSG00000284623	lncRNA
AL390839.1	1	38149544..38162545	0.145865	1.22898	2.344	0.212159	#N/A	1	ENSG00000286552	lncRNA
AL390839.2	1	38193619..38210340	0.0627554	-4.83922	-28.6253	0.156142	#N/A	1	ENSG00000287987	lncRNA
LINC01343	1	complement(38209034..38214806)	0.229493	1.82372	3.53992	0.0247419	0.107735	1	ENSG00000237290	lncRNA
RNU6-753P	1	38396659..38396765	0	#N/A	#N/A	#N/A	#N/A	#N/A	ENSG00000200796	snRNA
LINC01685	1	38474825..38516520	0.126456	1.21389	2.31962	0.0597141	0.169658	1	ENSG00000238063	lncRNA
AL354702.2	1	complement(38754216..38815979)	0.00981526	-2.79825	-6.95596	0.401976	#N/A	1	ENSG00000284632	lncRNA
RRAGC	1	complement(38838198..38859772)	4.02011	-0.487142	-1.40167	0.01602	0.0890798	1	ENSG00000116954	protein_coding
AL139260.2	1	complement(38839333..38874494)	0.0201143	4.60723	24.3733	0.0483852	#N/A	1	ENSG00000273637	lncRNA
AL139260.1	1	38859912..38965038	1.56888	-0.420629	-1.33851	0.246598	0.386863	1	ENSG00000228436	lncRNA
MYCBP	1	complement(38862493..38873368)	0.890173	-0.248343	-1.18784	0.517151	0.635023	1	ENSG00000214114	protein_coding
AL139260.3	1	complement(38864501..38881617)	0.328569	0.374587	1.29647	0.497037	0.617909	1	ENSG00000274944	protein_coding
GJA9	1	complement(38874069..38881587)	0.619151	0.621647	1.53863	0.247887	0.388222	1	ENSG00000131233	protein_coding
RHBDL2	1	complement(38885807..38941830)	0.178014	0.695199	1.61911	0.244985	0.385462	1	ENSG00000158315	protein_coding
RNU6-605P	1	38926870..38926977	0	#N/A	#N/A	#N/A	#N/A	#N/A	ENSG00000199963	snRNA
AL714019.1	1	complement(38950825..38950925)	0	#N/A	#N/A	#N/A	#N/A	#N/A	ENSG00000207466	misc_RNA
AKIRIN1	1	38991276..39006059	9.34151	-0.547865	-1.46192	0.00781475	0.0649781	1	ENSG00000174574	protein_coding
NDUFS5	1	39026318..39034636	40.4255	-0.572548	-1.48715	0.00939725	0.0705789	1	ENSG00000168653	protein_coding
MACF1	1	39081316..39487177	10.7193	-0.383068	-1.30411	0.0758248	0.191953	1	ENSG00000127603	protein_coding
RNU6-608P	1	complement(39120940..39121043)	0	#N/A	#N/A	#N/A	#N/A	#N/A	ENSG00000206654	snRNA
AL442071.2	1	complement(39226670..39238620)	0.395611	0.796705	1.73713	0.189634	0.327164	1	ENSG00000287422	lncRNA
AL442071.1	1	complement(39249838..39257649)	0.0537329	0.155856	1.11408	0.912137	#N/A	1	ENSG00000226438	lncRNA
BMP8A	1	39491636..39529869	0.134286	0.421975	1.33976	0.464045	0.589364	1	ENSG00000183682	protein_coding
PABPC4	1	complement(39560816..39576790)	4.19603	-0.61899	-1.5358	0.00292533	0.0442075	1	ENSG00000090621	protein_coding
PABPC4-AS1	1	39565052..39573860	0.107023	1.67803	3.1999	0.0694399	#N/A	1	ENSG00000228060	lncRNA
SNORA55	1	complement(39567374..39567508)	0.975073	-1.47801	-2.78563	0.202912	#N/A	1	ENSG00000201457	snoRNA
HEYL	1	complement(39623435..39639643)	0.186277	0.911363	1.88082	0.120791	0.248875	1	ENSG00000163909	protein_coding
AL035404.2	1	39633416..39633903	0	#N/A	#N/A	#N/A	#N/A	#N/A	ENSG00000225903	lncRNA
NT5C1A	1	complement(39659121..39672038)	0.00549725	-1.92028	-3.78498	0.566053	#N/A	1	ENSG00000116981	protein_coding
HPCAL4	1	complement(39678648..39691485)	0.787952	-0.174673	-1.12871	0.568453	0.678356	1	ENSG00000116983	protein_coding
PPIE	1	39692182..39763914	0.62647	0.020371	1.01422	0.92971	0.952753	1	ENSG00000084072	protein_coding
RNU7-121P	1	complement(39723566..39723627)	0	#N/A	#N/A	#N/A	#N/A	#N/A	ENSG00000252413	snRNA
BMP8B	1	complement(39757182..39788865)	0.165653	0.968376	1.95664	0.0820411	0.200587	1	ENSG00000116985	protein_coding
OXCT2	1	complement(39769523..39771348)	0.157628	0.731056	1.65985	0.31624	0.454527	1	ENSG00000198754	protein_coding
BMP8B-AS1	1	39779969..39781418	0.0981824	2.29161	4.89602	0.0272393	#N/A	1	ENSG00000285905	lncRNA
AL033527.3	1	39788976..39790171	0.115066	1.27805	2.42512	0.267275	#N/A	1	ENSG00000261798	lncRNA
AL033527.4	1	39799422..39809450	0.143717	1.19101	2.28312	0.097172	0.219784	1	ENSG00000284719	lncRNA
LINC02811	1	complement(39801414..39817460)	0.0361692	-3.92973	-15.2394	0.249005	#N/A	1	ENSG00000284678	lncRNA
TRIT1	1	complement(39838110..39883511)	0.671858	-0.0799499	-1.05698	0.771843	0.8371	1	ENSG00000043514	protein_coding
AL033527.1	1	complement(39881566..39881678)	0	#N/A	#N/A	#N/A	#N/A	#N/A	ENSG00000202222	misc_RNA
MYCL	1	complement(39895426..39902256)	0.285528	0.634297	1.55218	0.14138	0.272258	1	ENSG00000116990	protein_coding
MYCL-AS1	1	39897745..39899098	0.291127	0.776988	1.71355	0.284049	0.423237	1	ENSG00000236546	lncRNA
AL663070.1	1	complement(39944890..39944998)	0	#N/A	#N/A	#N/A	#N/A	#N/A	ENSG00000207356	misc_RNA
MFSD2A	1	39955112..39969968	0.342793	0.338598	1.26453	0.461272	0.58693	1	ENSG00000168389	protein_coding
CAP1	1	40040233..40072649	7.72243	-0.400436	-1.31991	0.0747182	0.190541	1	ENSG00000131236	protein_coding
PPT1	1	complement(40071461..40097727)	3.27186	-0.152879	-1.11179	0.447368	0.575095	1	ENSG00000131238	protein_coding
RLF	1	40161387..40240921	3.40543	-0.509486	-1.42354	0.0118983	0.078674	1	ENSG00000117000	protein_coding
RNU6-1237P	1	40177843..40177949	0	#N/A	#N/A	#N/A	#N/A	#N/A	ENSG00000207508	snRNA
TMCO2	1	40245947..40251684	0.00738424	0.597875	1.51349	0.733157	#N/A	1	ENSG00000188800	protein_coding
AL050341.2	1	complement(40256427..40257967)	0.658003	0.155715	1.11397	0.77823	0.841929	1	ENSG00000259943	lncRNA
ZMPSTE24	1	40258236..40294180	3.11838	-0.405783	-1.32481	0.104609	0.229392	1	ENSG00000084073	protein_coding
COL9A2	1	complement(40300489..40317813)	2.08372	-0.732003	-1.66094	0.00398944	0.05064	1	ENSG00000049089	protein_coding
SMAP2	1	40344850..40423326	1.52944	-0.417346	-1.33547	0.0983018	0.221384	1	ENSG00000084070	protein_coding
AL031985.4	1	complement(40436199..40450039)	0.0182409	-0.124908	-1.09044	0.941806	#N/A	1	ENSG00000284677	lncRNA
ZFP69B	1	40450102..40463718	0.832861	-0.696876	-1.62099	0.110207	0.236336	1	ENSG00000187801	protein_coding
AL031985.3	1	40464319..40466767	0.62326	0.833536	1.78205	0.035619	0.128684	1	ENSG00000260920	lncRNA
AL603839.4	1	40473055..40474059	0	#N/A	#N/A	#N/A	#N/A	#N/A	ENSG00000279667	TEC
ZFP69	1	40477290..40496343	0.537377	-0.106184	-1.07638	0.817689	0.871281	1	ENSG00000187815	protein_coding
AL603839.3	1	complement(40493157..40508661)	0.166551	2.2381	4.71775	0.0454213	#N/A	1	ENSG00000238287	lncRNA
EXO5	1	40508741..40516556	0.554468	0.536803	1.45075	0.178217	0.314734	1	ENSG00000164002	protein_coding
AL603839.1	1	complement(40514461..40515057)	0	#N/A	#N/A	#N/A	#N/A	#N/A	ENSG00000227278	lncRNA
AL603839.2	1	complement(40515754..40517174)	0.0226764	-2.64254	-6.2443	0.422026	#N/A	1	ENSG00000238186	lncRNA
ZNF684	1	40531573..40548167	0.698654	-0.361445	-1.28471	0.404574	0.537317	1	ENSG00000117010	protein_coding
AL356379.2	1	complement(40559666..40584335)	0.0348687	3.90997	15.032	0.0796827	#N/A	1	ENSG00000286838	lncRNA
RIMS3	1	complement(40620680..40665682)	1.32975	-0.0768568	-1.05472	0.734312	0.808806	1	ENSG00000117016	protein_coding
AL031289.2	1	40659848..40667480	0.193085	0.0723911	1.05146	0.921049	0.946535	1	ENSG00000287743	lncRNA
AL031289.1	1	complement(40669089..40687588)	0	#N/A	#N/A	#N/A	#N/A	#N/A	ENSG00000237899	lncRNA
NFYC-AS1	1	complement(40690380..40692066)	0.567371	-0.547276	-1.46132	0.336159	0.474433	1	ENSG00000272145	lncRNA
NFYC	1	40691648..40771603	2.76148	-0.697241	-1.6214	0.00196343	0.0378188	1	ENSG00000066136	protein_coding
MIR30E	1	40754355..40754446	0	#N/A	#N/A	#N/A	#N/A	#N/A	ENSG00000198974	miRNA
MIR30C1	1	40757284..40757372	0	#N/A	#N/A	#N/A	#N/A	#N/A	ENSG00000207962	miRNA
KCNQ4	1	40783787..40840452	0.240696	-0.165435	-1.1215	0.756607	0.82592	1	ENSG00000117013	protein_coding
RN7SL326P	1	40804846..40805141	0.0211049	2.11244	4.32421	0.371514	#N/A	1	ENSG00000264582	misc_RNA
CITED4	1	complement(40861054..40862363)	0.795911	-0.905993	-1.87383	0.127677	0.256813	1	ENSG00000179862	protein_coding
AC119677.1	1	40863914..40876670	0.0129203	-1.92028	-3.78498	0.566053	#N/A	1	ENSG00000229528	lncRNA
AL391730.2	1	40939294..40945524	0.0740011	0.871808	1.82996	0.365765	#N/A	1	ENSG00000286668	lncRNA
CTPS1	1	40979688..41012565	0.499696	0.247659	1.18728	0.278886	0.418387	1	ENSG00000171793	protein_coding
SLFNL1-AS1	1	41014590..41043890	0.140751	0.751683	1.68376	0.182767	0.319518	1	ENSG00000281207	lncRNA
SLFNL1	1	complement(41015597..41023237)	0.179573	0.219274	1.16415	0.69881	0.781112	1	ENSG00000171790	protein_coding
SCMH1	1	complement(41027200..41242154)	1.84051	-0.686253	-1.6091	0.0031338	0.0454097	1	ENSG00000010803	protein_coding
AC093151.7	1	41241772..41338644	0.178558	1.74615	3.35462	0.00445864	0.0523726	1	ENSG00000287400	lncRNA
AC093151.2	1	41242373..41284861	0.0586344	0.975887	1.96685	0.275977	#N/A	1	ENSG00000235358	lncRNA
FOXO6	1	41361922..41383590	0.171704	-0.353272	-1.27745	0.627223	0.725681	1	ENSG00000204060	protein_coding
FOXO6-AS1	1	complement(41375004..41375669)	0.0158555	2.11244	4.32421	0.371514	#N/A	1	ENSG00000229901	lncRNA
EDN2	1	complement(41478775..41484683)	0.557833	-1.26369	-2.40109	0.0398748	0.136524	1	ENSG00000127129	protein_coding
HIVEP3	1	complement(41506365..42035925)	0.409161	0.362515	1.28567	0.103526	0.227806	1	ENSG00000127124	protein_coding
AL445933.2	1	41535443..41535868	0.0241509	2.11244	4.32422	0.371513	#N/A	1	ENSG00000230881	lncRNA
AC119676.1	1	complement(41585306..41628816)	0	#N/A	#N/A	#N/A	#N/A	#N/A	ENSG00000284895	protein_coding
AL158216.1	1	42036143..42051784	0.300414	1.7341	3.32673	0.0376945	0.132532	1	ENSG00000287587	lncRNA
GUCA2B	1	42153410..42155820	0.0209388	2.98069	7.89366	0.189073	#N/A	1	ENSG00000044012	protein_coding
GUCA2A	1	complement(42162690..42164745)	0.0211843	1.46592	2.7624	0.388928	#N/A	1	ENSG00000197273	protein_coding
FOXJ3	1	complement(42176539..42335877)	3.09552	-0.496109	-1.4104	0.0168039	0.090876	1	ENSG00000198815	protein_coding
AC096540.1	1	complement(42335386..42338376)	0.123625	2.3181	4.98677	0.0637793	#N/A	1	ENSG00000227527	lncRNA
RIMKLA	1	42380792..42424232	0.333851	0.914254	1.88459	0.001526	0.0347213	1	ENSG00000177181	protein_coding
ZMYND12	1	complement(42430329..42456253)	0.0892061	0.587583	1.50273	0.483214	0.60558	1	ENSG00000066185	protein_coding
PPCS	1	42456117..42473385	1.95079	-0.408517	-1.32732	0.0845825	0.203947	1	ENSG00000127125	protein_coding
CCDC30	1	42463221..42657190	0.534208	0.372154	1.29428	0.0605709	0.170747	1	ENSG00000186409	protein_coding
RNU6-536P	1	42569033..42569139	0	#N/A	#N/A	#N/A	#N/A	#N/A	ENSG00000200254	snRNA
PPIH	1	42658423..42676758	0.871353	-0.457345	-1.37301	0.418446	0.54933	1	ENSG00000171960	protein_coding
AC098484.4	1	complement(42658687..42682160)	0.313874	0.985053	1.97939	0.0426146	0.141608	1	ENSG00000285728	lncRNA
AC098484.2	1	42678735..42681659	0.322042	-0.0994446	-1.07136	0.912145	0.939915	1	ENSG00000234917	lncRNA
YBX1	1	42682418..42703805	43.0768	-0.612994	-1.52943	0.00594469	0.0582936	1	ENSG00000065978	protein_coding
CLDN19	1	complement(42733093..42740254)	0.112535	0.274979	1.20998	0.701334	0.782945	1	ENSG00000164007	protein_coding
P3H1	1	complement(42746335..42767084)	2.45309	-0.209751	-1.15649	0.343751	0.481298	1	ENSG00000117385	protein_coding
C1orf50	1	42767249..42779491	0.615532	0.441465	1.35798	0.129475	0.258981	1	ENSG00000164008	protein_coding
AC098484.3	1	42767292..42794493	0.18423	-1.12812	-2.18574	0.257304	0.397143	1	ENSG00000283580	protein_coding
AC098484.1	1	complement(42775813..42776790)	0	#N/A	#N/A	#N/A	#N/A	#N/A	ENSG00000228452	lncRNA
TMEM269	1	42785007..42816619	0.125221	0.488768	1.40325	0.411902	0.543817	1	ENSG00000274386	protein_coding
SVBP	1	complement(42807052..42817397)	3.85864	-0.505619	-1.41973	0.074814	0.190722	1	ENSG00000177868	protein_coding
ERMAP	1	42817122..42844991	1.13334	0.138782	1.10097	0.539822	0.654183	1	ENSG00000164010	protein_coding
AL512353.1	1	complement(42832522..42846422)	0.159619	1.16272	2.23879	0.0675646	0.180587	1	ENSG00000228192	lncRNA
ZNF691	1	42846573..42852477	0.718644	0.396413	1.31623	0.381792	0.515954	1	ENSG00000164011	protein_coding
SLC2A1	1	complement(42925375..42958868)	4.5368	-0.557992	-1.47222	0.00826934	0.0668615	1	ENSG00000117394	protein_coding
SLC2A1-AS1	1	42959049..42996814	0.270274	1.2873	2.44072	0.00856026	0.0680896	1	ENSG00000227533	lncRNA
AC099795.1	1	complement(42959065..42961864)	0.0430679	-1.87504	-3.66811	0.261248	#N/A	1	ENSG00000283973	lncRNA
RNU6-880P	1	42991438..42991544	0	#N/A	#N/A	#N/A	#N/A	#N/A	ENSG00000207256	snRNA
AL161637.2	1	complement(43023549..43023637)	0	#N/A	#N/A	#N/A	#N/A	#N/A	ENSG00000283136	snRNA
FAM183A	1	43145153..43156396	0.650197	-0.738233	-1.66813	0.261901	0.40185	1	ENSG00000186973	protein_coding
EBNA1BP2	1	complement(43164175..43270936)	4.18272	-0.460994	-1.37649	0.0330827	0.123546	1	ENSG00000117395	protein_coding
MIR6733	1	complement(43171652..43171712)	0	#N/A	#N/A	#N/A	#N/A	#N/A	ENSG00000284410	miRNA
CFAP57	1	43172149..43254358	0.494744	-0.378369	-1.29987	0.296128	0.434893	1	ENSG00000243710	protein_coding
TMEM125	1	43269983..43274002	0.0563748	2.56864	5.93249	0.0304275	#N/A	1	ENSG00000179178	protein_coding
C1orf210	1	complement(43281877..43285617)	0.0624015	1.22925	2.34445	0.231335	#N/A	1	ENSG00000253313	protein_coding
TIE1	1	43300982..43323108	0.0620176	0.920878	1.89327	0.144808	0.2762	1	ENSG00000066056	protein_coding
MPL	1	43337818..43354466	0.153227	1.2235	2.33512	0.0650801	0.176978	1	ENSG00000117400	protein_coding
AL139289.2	1	complement(43348288..43348844)	0.0520451	0.547747	1.4618	0.690306	#N/A	1	ENSG00000287113	lncRNA
AL139289.1	1	complement(43354684..43358658)	0.0285301	1.28193	2.43164	0.369972	#N/A	1	ENSG00000234694	lncRNA
CDC20	1	43358981..43363203	0.54249	-0.643459	-1.56207	0.287469	0.426473	1	ENSG00000117399	protein_coding
ELOVL1	1	complement(43363398..43368074)	1.09283	-0.532151	-1.44608	0.186778	0.323928	1	ENSG00000066322	protein_coding
MIR6734	1	complement(43364648..43364715)	0	#N/A	#N/A	#N/A	#N/A	#N/A	ENSG00000283836	miRNA
MED8	1	complement(43383917..43389808)	2.60975	-0.575629	-1.49033	0.0163022	0.0899757	1	ENSG00000159479	protein_coding
MED8-AS1	1	43385113..43389155	0.296095	0.0181614	1.01267	0.982988	0.988466	1	ENSG00000229431	lncRNA
SZT2	1	43389882..43454247	0.463867	0.0169851	1.01184	0.929615	0.952694	1	ENSG00000198198	protein_coding
SZT2-AS1	1	complement(43447776..43448644)	0.00893714	2.11244	4.32421	0.371514	#N/A	1	ENSG00000229372	lncRNA
MIR6735	1	43448539..43448611	0	#N/A	#N/A	#N/A	#N/A	#N/A	ENSG00000274975	miRNA
HYI	1	complement(43451003..43453989)	0.984157	-0.129544	-1.09395	0.722583	0.799722	1	ENSG00000178922	protein_coding
HYI-AS1	1	43453927..43456995	0.0657514	0.307942	1.23794	0.822122	#N/A	1	ENSG00000229348	lncRNA
PTPRF	1	43525187..43623666	2.91101	-0.486195	-1.40075	0.0208399	0.0992739	1	ENSG00000142949	protein_coding
KDM4A	1	43650149..43705518	4.33873	-0.338918	-1.26481	0.113893	0.240515	1	ENSG00000066135	protein_coding
AL451062.4	1	43650149..43931014	0	#N/A	#N/A	#N/A	#N/A	#N/A	ENSG00000284989	protein_coding
KDM4A-AS1	1	complement(43685123..43708138)	0.200195	0.979342	1.97157	0.0597338	0.169658	1	ENSG00000236200	lncRNA
ST3GAL3	1	43705824..43931165	0.463549	0.335341	1.26168	0.0989637	0.222149	1	ENSG00000126091	protein_coding
AL451062.1	1	complement(43709392..43727343)	0	#N/A	#N/A	#N/A	#N/A	#N/A	ENSG00000229444	lncRNA
AL451062.3	1	43716467..43716556	0	#N/A	#N/A	#N/A	#N/A	#N/A	ENSG00000283414	snRNA
MIR6079	1	43838622..43838683	0	#N/A	#N/A	#N/A	#N/A	#N/A	ENSG00000283477	miRNA
ARTN	1	43933320..43937240	0.0355016	2.68644	6.43725	0.0305796	#N/A	1	ENSG00000117407	protein_coding
AL357079.1	1	complement(43937918..43940781)	0.791334	1.22676	2.34041	0.00216274	0.0396274	1	ENSG00000237950	lncRNA
AL357079.3	1	complement(43944370..43946551)	0.382481	0.728912	1.65739	0.36969	0.50479	1	ENSG00000288573	lncRNA
IPO13	1	43946950..43968022	1.3997	-0.476918	-1.39177	0.0577438	0.166567	1	ENSG00000117408	protein_coding
AL357079.2	1	complement(43968351..43974821)	0.209666	1.80303	3.48953	0.0286271	0.11518	1	ENSG00000285649	lncRNA
DPH2	1	43970000..43973369	0.954247	-0.240161	-1.18112	0.545217	0.658501	1	ENSG00000132768	protein_coding
ATP6V0B	1	43974487..43978295	3.18489	-0.567374	-1.48182	0.0144814	0.0857685	1	ENSG00000117410	protein_coding
B4GALT2	1	43978943..43991170	2.05954	-0.333522	-1.26009	0.220313	0.359961	1	ENSG00000117411	protein_coding
CCDC24	1	43991359..43996528	0.949482	-0.896111	-1.86104	0.0155451	0.08807	1	ENSG00000159214	protein_coding
SLC6A9	1	complement(43991500..44031467)	2.07099	-0.569373	-1.48388	0.0101285	0.0726657	1	ENSG00000196517	protein_coding
AL139220.2	1	44030437..44115913	0.113927	0.91007	1.87914	0.065649	0.177668	1	ENSG00000230615	lncRNA
RN7SL479P	1	complement(44117098..44117397)	0.0818408	-3.48122	-11.1674	0.297787	#N/A	1	ENSG00000239560	misc_RNA
KLF17	1	44118821..44135140	0.279361	1.0251	2.0351	0.0848514	0.204264	1	ENSG00000171872	protein_coding
KLF18	1	complement(44137821..44141631)	0.219064	0.891413	1.85499	0.123009	0.251336	1	ENSG00000283039	protein_coding
AL359839.1	1	complement(44153385..44153480)	0	#N/A	#N/A	#N/A	#N/A	#N/A	ENSG00000200171	misc_RNA
DMAP1	1	44213455..44220681	1.74437	-0.392444	-1.31262	0.0698915	0.183843	1	ENSG00000178028	protein_coding
ERI3	1	complement(44221070..44355260)	2.4768	-0.737094	-1.66681	0.00624521	0.0595163	1	ENSG00000117419	protein_coding
ERI3-IT1	1	complement(44243408..44244273)	0.104213	0.264484	1.20121	0.812309	#N/A	1	ENSG00000233602	lncRNA
RNU6-369P	1	44390722..44390823	0	#N/A	#N/A	#N/A	#N/A	#N/A	ENSG00000199385	snRNA
RNF220	1	44405194..44651724	1.35107	-0.398109	-1.31778	0.045897	0.147228	1	ENSG00000187147	protein_coding
MIR5584	1	44545493..44545552	0	#N/A	#N/A	#N/A	#N/A	#N/A	ENSG00000263381	miRNA
TMEM53	1	complement(44635238..44674481)	0.692558	-0.234764	-1.17671	0.541709	0.655701	1	ENSG00000126106	protein_coding
ARMH1	1	44674692..44725591	0.170821	-0.446698	-1.36292	0.489634	0.611002	1	ENSG00000198520	protein_coding
RNU5F-1	1	complement(44721786..44721902)	0.0520125	-1.92028	-3.78498	0.566053	#N/A	1	ENSG00000199377	snRNA
RNU5D-1	1	complement(44731055..44731170)	0.35009	-1.69479	-3.2373	0.30828	#N/A	1	ENSG00000200169	snRNA
KIF2C	1	44739818..44767767	0.66164	-0.716657	-1.64337	0.104479	0.229219	1	ENSG00000142945	protein_coding
AL592166.1	1	complement(44759037..44775810)	0.046705	-1.48959	-2.80809	0.369795	#N/A	1	ENSG00000225721	lncRNA
RPS8	1	44775251..44778779	31.7292	-0.315424	-1.24438	0.169409	0.304551	1	ENSG00000142937	protein_coding
SNORD55	1	44775864..44775943	11.4334	-1.31921	-2.49529	0.0448945	0.145529	1	ENSG00000264294	snoRNA
SNORD46	1	44776490..44776593	18.6771	-1.31604	-2.48981	0.0119107	0.0787352	1	ENSG00000200913	snoRNA
SNORD38A	1	44777843..44777912	0.530628	-0.0417187	-1.02934	0.978314	#N/A	1	ENSG00000202031	snoRNA
SNORD38B_1	1	44778390..44778456	0.828441	-2.09637	-4.27631	0.238268	#N/A	1	ENSG00000207421	snoRNA
SNORD38B_2	1	44778390..44778458	0.0900197	2.11233	4.3239	0.371543	#N/A	1	ENSG00000281859	snoRNA
BEST4	1	complement(44783585..44788170)	0.0527908	0.873274	1.83182	0.338139	#N/A	1	ENSG00000142959	protein_coding
PLK3	1	44800377..44805990	2.26617	-0.529247	-1.44318	0.0298343	0.117393	1	ENSG00000173846	protein_coding
TCTEX1D4	1	complement(44805913..44806675)	0.0724707	-1.3284	-2.51123	0.393447	#N/A	1	ENSG00000188396	protein_coding
BTBD19	1	44808482..44815585	0.747382	0.0593788	1.04202	0.864838	0.905574	1	ENSG00000222009	protein_coding
PTCH2	1	complement(44819844..44843253)	0.122271	0.357316	1.28104	0.540974	0.6551	1	ENSG00000117425	protein_coding
RNU5E-6P	1	complement(44819883..44819997)	0.508937	-4.69586	-25.9176	0.154635	#N/A	1	ENSG00000202444	snRNA
EIF2B3	1	complement(44850522..44986722)	1.03342	-0.341977	-1.26749	0.309038	0.447782	1	ENSG00000070785	protein_coding
HECTD3	1	complement(45002540..45011324)	1.98844	-0.467395	-1.38261	0.0330982	0.123572	1	ENSG00000126107	protein_coding
UROD	1	45010950..45015575	2.11886	-0.385772	-1.30656	0.0678826	0.181081	1	ENSG00000126088	protein_coding
ZSWIM5	1	complement(45016399..45306209)	0.400244	0.116152	1.08384	0.747992	0.819616	1	ENSG00000162415	protein_coding
LINC01144	1	45303910..45305619	0.0805355	1.01978	2.02761	0.277258	#N/A	1	ENSG00000281912	lncRNA
HPDL	1	45326895..45328679	0.0841968	0.864161	1.82028	0.310517	0.449248	1	ENSG00000186603	protein_coding
MUTYH	1	complement(45329163..45340893)	0.482406	-0.0351101	-1.02464	0.922207	0.947333	1	ENSG00000132781	protein_coding
AL451136.1	1	complement(45329262..45491155)	0	#N/A	#N/A	#N/A	#N/A	#N/A	ENSG00000288208	protein_coding
TOE1	1	45340052..45343973	0.585741	-0.143237	-1.10438	0.769345	0.834938	1	ENSG00000132773	protein_coding
TESK2	1	complement(45343883..45491163)	0.252831	-0.0595349	-1.04213	0.915428	0.942408	1	ENSG00000070759	protein_coding
CCDC163	1	complement(45493866..45500079)	0.333656	0.11199	1.08072	0.835761	0.884158	1	ENSG00000280670	protein_coding
MMACHC	1	45500300..45513382	0.508925	0.210241	1.15688	0.550506	0.663017	1	ENSG00000132763	protein_coding
PRDX1	1	complement(45511036..45523047)	13.9225	-0.557422	-1.47164	0.0134389	0.083123	1	ENSG00000117450	protein_coding
AKR1A1	1	45550543..45570049	3.20393	-0.37885	-1.30031	0.088803	0.209261	1	ENSG00000117448	protein_coding
NASP	1	45583846..45618904	3.78526	-0.414937	-1.33324	0.0377741	0.132681	1	ENSG00000132780	protein_coding
CCDC17	1	complement(45620044..45624057)	0.146139	0.00256856	1.00178	0.997408	0.998373	1	ENSG00000159588	protein_coding
GPBP1L1	1	complement(45627304..45688113)	2.63286	-0.253438	-1.19204	0.214998	0.354196	1	ENSG00000159592	protein_coding
TMEM69	1	45688181..45694436	1.54048	-0.402439	-1.32174	0.353273	0.48971	1	ENSG00000159596	protein_coding
IPP	1	complement(45694324..45750653)	0.839267	-0.0193543	-1.01351	0.955907	0.970856	1	ENSG00000197429	protein_coding
AL604028.1	1	complement(45694684..45697075)	0.102926	-0.320105	-1.24842	0.815616	#N/A	1	ENSG00000230896	lncRNA
MAST2	1	45786987..46036122	2.29109	-0.651622	-1.57093	0.00325837	0.0462983	1	ENSG00000086015	protein_coding
PIK3R3	1	complement(46040140..46133036)	0.468809	0.365791	1.28859	0.201645	0.340495	1	ENSG00000117461	protein_coding
AL358075.4	1	complement(46043661..46176488)	0.33113	0.0315899	1.02214	0.971474	0.981363	1	ENSG00000278139	protein_coding
AL358075.1	1	46046818..46048368	0.0276075	-0.603753	-1.51966	0.725597	#N/A	1	ENSG00000226957	lncRNA
AL358075.2	1	46134531..46139081	0.0163302	-1.91996	-3.78412	0.566125	#N/A	1	ENSG00000227857	lncRNA
TSPAN1	1	46175073..46185962	0.0735605	0.369836	1.29221	0.667221	0.756194	1	ENSG00000117472	protein_coding
P3R3URF	1	complement(46175486..46176478)	0	#N/A	#N/A	#N/A	#N/A	#N/A	ENSG00000250719	protein_coding
POMGNT1	1	complement(46188682..46220305)	1.72472	-0.183308	-1.13548	0.398085	0.531373	1	ENSG00000085998	protein_coding
LURAP1	1	46203334..46221256	0.32544	-0.030482	-1.02135	0.963142	0.975966	1	ENSG00000171357	protein_coding
RAD54L	1	46246461..46278480	0.093429	0.601244	1.51702	0.34827	0.485434	1	ENSG00000085999	protein_coding
LRRC41	1	complement(46261196..46303608)	1.97352	-0.490599	-1.40503	0.0128513	0.0814762	1	ENSG00000132128	protein_coding
UQCRH	1	46303698..46316776	4.53912	-0.664849	-1.5854	0.015234	0.0872642	1	ENSG00000173660	protein_coding
NSUN4	1	46340177..46365152	0.582187	0.183405	1.13556	0.429703	0.559488	1	ENSG00000117481	protein_coding
FAAH	1	46394317..46413848	0.405094	-0.618174	-1.53493	0.259045	0.398935	1	ENSG00000117480	protein_coding
LINC01398	1	complement(46446600..46451317)	0.0713138	0.636039	1.55406	0.541346	#N/A	1	ENSG00000224863	lncRNA
DMBX1	1	46489836..46516216	0.255278	0.818493	1.76356	0.0977069	0.220485	1	ENSG00000197587	protein_coding
TMEM275	1	complement(46532166..46543969)	0.0497816	1.25369	2.3845	0.251039	#N/A	1	ENSG00000282881	protein_coding
MKNK1-AS1	1	46538611..46570255	0.19463	1.42818	2.69107	0.024101	0.10623	1	ENSG00000269956	lncRNA
KNCN	1	complement(46545644..46551527)	0.142982	1.07665	2.10913	0.100128	0.22361	1	ENSG00000162456	protein_coding
MKNK1	1	complement(46557408..46616843)	0.489594	0.131667	1.09556	0.641678	0.73582	1	ENSG00000079277	protein_coding
MOB3C	1	complement(46607715..46616891)	0.273603	0.407174	1.32609	0.344025	0.481546	1	ENSG00000142961	protein_coding
ATPAF1	1	complement(46632737..46673867)	1.93341	-0.211508	-1.1579	0.318793	0.457429	1	ENSG00000123472	protein_coding
TEX38	1	46668855..46673594	0.232607	1.25793	2.39152	0.0996802	0.223139	1	ENSG00000186118	protein_coding
EFCAB14-AS1	1	46674036..46692098	0	#N/A	#N/A	#N/A	#N/A	#N/A	ENSG00000228237	lncRNA
EFCAB14	1	complement(46675159..46719114)	2.74382	-0.209155	-1.15601	0.301089	0.439706	1	ENSG00000159658	protein_coding
CYP4B1	1	46757838..46819413	0.0580718	0.885305	1.84715	0.251035	0.391136	1	ENSG00000142973	protein_coding
CYP4A11	1	complement(46929177..46941484)	0.184613	1.70328	3.25641	0.0104627	0.0740029	1	ENSG00000187048	protein_coding
CYP4X1	1	47023669..47050751	0.120215	1.19769	2.29371	0.0771189	0.193982	1	ENSG00000186377	protein_coding
CYP4Z1	1	47067231..47118318	0.264515	1.30472	2.47036	0.0321644	0.121697	1	ENSG00000186160	protein_coding
CYP4A22-AS1	1	complement(47096653..47179271)	0.089019	1.4515	2.73493	0.214178	#N/A	1	ENSG00000225506	lncRNA
CYP4A22	1	47137435..47149735	0.182821	2.41868	5.34681	0.000197867	0.0143289	1	ENSG00000162365	protein_coding
LINC00853	1	47179250..47180339	0.0187938	2.98048	7.8925	0.191069	#N/A	1	ENSG00000224805	lncRNA
PDZK1IP1	1	complement(47183582..47191044)	0.0564872	0.155992	1.11419	0.900868	#N/A	1	ENSG00000162366	protein_coding
TAL1	1	complement(47216290..47232220)	0.106852	1.40391	2.64618	0.026576	0.111407	1	ENSG00000162367	protein_coding
AL135960.1	1	47225797..47230750	0.1431	1.52309	2.87406	0.0189354	0.0951332	1	ENSG00000226252	lncRNA
STIL	1	complement(47250139..47314147)	0.203495	0.802477	1.74409	0.0511373	0.155981	1	ENSG00000123473	protein_coding
CMPK1	1	47333797..47378839	7.01145	-0.506961	-1.42105	0.0223722	0.102556	1	ENSG00000162368	protein_coding
LINC01389	1	complement(47380928..47408477)	0.060721	-3.83747	-14.2953	0.252661	#N/A	1	ENSG00000225762	lncRNA
FOXE3	1	47416285..47418052	0.116558	0.225651	1.1693	0.792763	0.853181	1	ENSG00000186790	protein_coding
FOXD2-AS1	1	complement(47432133..47434641)	0.165583	0.36432	1.28727	0.578168	0.686667	1	ENSG00000237424	lncRNA
FOXD2	1	47436017..47440691	0.0616428	1.04465	2.06287	0.247445	0.387832	1	ENSG00000186564	protein_coding
LINC01738	1	47688463..47704029	0.293331	1.78528	3.44685	0.0157244	0.08858	1	ENSG00000227947	lncRNA
TRABD2B	1	complement(47760528..47997385)	0.28171	0.358939	1.28248	0.333407	0.471673	1	ENSG00000269113	protein_coding
AL691459.1	1	complement(47761132..47765547)	0	#N/A	#N/A	#N/A	#N/A	#N/A	ENSG00000223814	lncRNA
AC096541.1	1	47818066..47820237	0.121485	1.71796	3.28971	0.0381153	0.133266	1	ENSG00000225028	lncRNA
LINC02794	1	48050659..48091736	0.0927288	0.206661	1.15401	0.824568	#N/A	1	ENSG00000226133	lncRNA
AL356289.1	1	complement(48078787..48082196)	0.0427881	1.46613	2.7628	0.396477	#N/A	1	ENSG00000231413	lncRNA
AL356289.2	1	48102068..48104736	0	#N/A	#N/A	#N/A	#N/A	#N/A	ENSG00000279096	TEC
AL109659.1	1	48172972..48206857	0.0528722	-1.48946	-2.80785	0.375941	#N/A	1	ENSG00000223720	lncRNA
SLC5A9	1	48222685..48248644	0.22028	1.63584	3.10769	0.00188	0.0372233	1	ENSG00000117834	protein_coding
AL109659.2	1	complement(48227888..48229561)	0.15895	-0.230481	-1.17323	0.75907	0.827406	1	ENSG00000272491	lncRNA
AL109659.3	1	complement(48262230..48263179)	0	#N/A	#N/A	#N/A	#N/A	#N/A	ENSG00000279214	TEC
SPATA6	1	complement(48295373..48472208)	2.03894	-0.33581	-1.26209	0.126851	0.255816	1	ENSG00000132122	protein_coding
RNU6-723P	1	48344209..48344315	0	#N/A	#N/A	#N/A	#N/A	#N/A	ENSG00000206700	snRNA
RNU4-61P	1	48447936..48448042	0	#N/A	#N/A	#N/A	#N/A	#N/A	ENSG00000223175	snRNA
AGBL4	1	complement(48532854..50023954)	0.368165	0.978614	1.97057	0.00606144	0.0588335	1	ENSG00000186094	protein_coding
AL391844.1	1	48552991..48558106	0.590537	1.0332	2.04655	0.0816563	0.20012	1	ENSG00000287661	lncRNA
BEND5	1	complement(48727519..48776969)	1.0226	-0.845339	-1.79669	0.069821	0.183755	1	ENSG00000162373	protein_coding
AL645507.1	1	48926021..48936734	0.0322282	-0.604079	-1.52001	0.731543	#N/A	1	ENSG00000286597	lncRNA
AC099788.1	1	49025595..49187585	0.00787776	0.597664	1.51326	0.741541	#N/A	1	ENSG00000229846	lncRNA
AGBL4-AS1	1	49257411..49269285	0.0110372	2.11244	4.32421	0.371514	#N/A	1	ENSG00000230114	lncRNA
AGBL4-IT1	1	complement(49374201..49472085)	0.0240882	-2.64254	-6.2443	0.422032	#N/A	1	ENSG00000225623	lncRNA
AL645730.1	1	49994318..49996218	0	#N/A	#N/A	#N/A	#N/A	#N/A	ENSG00000279324	TEC
ELAVL4	1	50024029..50203786	0.598478	-1.12683	-2.18378	0.000332509	0.0176729	1	ENSG00000162374	protein_coding
ELAVL4-AS1	1	complement(50174306..50175868)	0.137982	0.410278	1.32894	0.657335	#N/A	1	ENSG00000237337	lncRNA
AL592182.1	1	complement(50206084..50223127)	0	#N/A	#N/A	#N/A	#N/A	#N/A	ENSG00000233407	lncRNA
LINC02808	1	complement(50229662..50321192)	0.103602	1.80236	3.48789	0.0109968	0.0757619	1	ENSG00000284696	lncRNA
AL592182.2	1	50252569..50258994	0.330027	1.16487	2.24213	0.0360506	0.129505	1	ENSG00000284645	lncRNA
DMRTA2	1	complement(50417550..50423443)	0.0657413	2.11485	4.33144	0.0214347	0.100524	1	ENSG00000142700	protein_coding
AL049637.1	1	50423609..50425316	0.0813143	5.44591	43.5895	0.013417	#N/A	1	ENSG00000284700	lncRNA
FAF1	1	complement(50437028..50960267)	1.90315	-0.538919	-1.45288	0.00841746	0.0675129	1	ENSG00000185104	protein_coding
FAF1-AS1	1	50461469..50471150	0	#N/A	#N/A	#N/A	#N/A	#N/A	ENSG00000225767	lncRNA
RNU6-1026P	1	50582404..50582511	0	#N/A	#N/A	#N/A	#N/A	#N/A	ENSG00000207194	snRNA
CDKN2C	1	50960745..50974634	0.212653	1.02332	2.03259	0.0751331	0.190981	1	ENSG00000123080	protein_coding
MIR4421	1	51059837..51059905	0	#N/A	#N/A	#N/A	#N/A	#N/A	ENSG00000265538	miRNA
MIR6500	1	51060018..51060103	0	#N/A	#N/A	#N/A	#N/A	#N/A	ENSG00000275816	miRNA
C1orf185	1	51102221..51148086	0.0823062	-0.037118	-1.02606	0.974421	#N/A	1	ENSG00000204006	protein_coding
AL162430.1	1	51107222..51107331	0	#N/A	#N/A	#N/A	#N/A	#N/A	ENSG00000200262	misc_RNA
LINC01562	1	complement(51195095..51235096)	0.273606	0.851975	1.80497	0.147626	0.279342	1	ENSG00000203356	lncRNA
RNF11	1	51236273..51273447	7.13666	-0.2949	-1.2268	0.173919	0.309856	1	ENSG00000123091	protein_coding
AL162430.3	1	complement(51264916..51266074)	0	#N/A	#N/A	#N/A	#N/A	#N/A	ENSG00000236434	lncRNA
TTC39A	1	complement(51287258..51345116)	0.1919	1.01554	2.02166	0.0133253	0.0827388	1	ENSG00000085831	protein_coding
TTC39A-AS1	1	51329654..51335324	0.0410307	1.51057	2.84922	0.190647	#N/A	1	ENSG00000261664	lncRNA
EPS15	1	complement(51354263..51519266)	8.27625	-0.681569	-1.60388	0.00140019	0.0336428	1	ENSG00000085832	protein_coding
RNU6-877P	1	51382308..51382414	0	#N/A	#N/A	#N/A	#N/A	#N/A	ENSG00000206595	snRNA
AC104170.1	1	51461721..51463416	0.0651217	0.860028	1.81507	0.50282	#N/A	1	ENSG00000238140	lncRNA
EPS15-AS1	1	51518309..51561629	0.0244147	-2.64264	-6.24472	0.418379	#N/A	1	ENSG00000227070	lncRNA
RNU6-1281P	1	complement(51538625..51538729)	0	#N/A	#N/A	#N/A	#N/A	#N/A	ENSG00000252032	snRNA
OSBPL9	1	51577179..51798427	2.18681	-0.171437	-1.12618	0.379856	0.514149	1	ENSG00000117859	protein_coding
AL050343.1	1	complement(51724775..51724896)	0	#N/A	#N/A	#N/A	#N/A	#N/A	ENSG00000212624	snoRNA
NRDC	1	complement(51789191..51878937)	6.03731	-0.587301	-1.50243	0.00552124	0.0563689	1	ENSG00000078618	protein_coding
AL050343.2	1	51793934..51799154	0.102929	0.862544	1.81824	0.27549	0.415555	1	ENSG00000266993	lncRNA
AL050343.3	1	51801028..51801307	0.133101	1.16314	2.23944	0.435231	#N/A	1	ENSG00000272175	lncRNA
MIR761	1	complement(51836344..51836402)	0	#N/A	#N/A	#N/A	#N/A	#N/A	ENSG00000283899	miRNA
RAB3B	1	complement(51907956..51990700)	0.777818	0.230594	1.17332	0.245693	0.386115	1	ENSG00000169213	protein_coding
RN7SL290P	1	51995740..51996039	0.0208235	2.11244	4.32421	0.371514	#N/A	1	ENSG00000264613	misc_RNA
TXNDC12	1	complement(52020131..52055191)	2.11952	-0.319487	-1.24789	0.206776	0.345392	1	ENSG00000117862	protein_coding
AL445685.3	1	complement(52020153..52033350)	0	#N/A	#N/A	#N/A	#N/A	#N/A	ENSG00000285839	protein_coding
KTI12	1	complement(52032103..52033810)	0.915512	0.191726	1.14213	0.665478	0.754841	1	ENSG00000198841	protein_coding
AL445685.1	1	52033391..52044279	0.021795	0.390947	1.31125	0.815342	#N/A	1	ENSG00000223390	lncRNA
TXNDC12-AS1	1	52050918..52052683	0.0633316	-0.922426	-1.8953	0.619504	#N/A	1	ENSG00000228369	lncRNA
BTF3L4	1	52056199..52090716	2.67217	-0.33788	-1.2639	0.107574	0.232881	1	ENSG00000134717	protein_coding
ZFYVE9	1	52142094..52346686	3.33928	-0.499074	-1.41331	0.00867275	0.068512	1	ENSG00000157077	protein_coding
RN7SL788P	1	52150104..52150419	0.0788508	3.90986	15.0309	0.0855906	#N/A	1	ENSG00000241745	misc_RNA
CC2D1B	1	complement(52345723..52366193)	1.00559	-0.368985	-1.29144	0.147094	0.27874	1	ENSG00000154222	protein_coding
AL513218.1	1	52353487..52353877	0.0957974	1.14214	2.20708	0.41036	#N/A	1	ENSG00000272100	lncRNA
AL513218.2	1	52365443..52367865	0.232156	-0.33393	-1.26044	0.699461	0.781553	1	ENSG00000287078	lncRNA
ORC1	1	complement(52372829..52404423)	0.127142	-0.149312	-1.10904	0.826923	0.878104	1	ENSG00000085840	protein_coding
PRPF38A	1	52404602..52420836	1.996	-0.0355378	-1.02494	0.867025	0.906946	1	ENSG00000134748	protein_coding
TUT4	1	complement(52408282..52553487)	1.96688	-0.0534792	-1.03776	0.785874	0.847876	1	ENSG00000134744	protein_coding
AL591167.1	1	52554818..52555273	0.136784	2.92177	7.57776	0.0381582	#N/A	1	ENSG00000272371	lncRNA
GPX7	1	52602371..52609051	1.26469	0.0685099	1.04863	0.86898	0.908301	1	ENSG00000116157	protein_coding
SHISAL2A	1	52633168..52669683	0.181985	0.631679	1.54937	0.311357	0.449938	1	ENSG00000182183	protein_coding
COA7	1	complement(52684449..52698347)	1.38583	-0.259499	-1.19706	0.290162	0.429129	1	ENSG00000162377	protein_coding
RN7SL62P	1	52714399..52714695	0.104929	1.22949	2.34484	0.397076	#N/A	1	ENSG00000239640	misc_RNA
ZYG11B	1	52726453..52827336	1.97282	-0.44852	-1.36464	0.0452856	0.146185	1	ENSG00000162378	protein_coding
RNU2-30P	1	52754322..52754462	0	#N/A	#N/A	#N/A	#N/A	#N/A	ENSG00000252018	snRNA
RNU6-969P	1	complement(52805108..52805212)	0	#N/A	#N/A	#N/A	#N/A	#N/A	ENSG00000206627	snRNA
ZYG11A	1	52842511..52894998	0.122103	0.860012	1.81505	0.168634	0.303813	1	ENSG00000203995	protein_coding
AC099677.3	1	complement(52881216..52881730)	0	#N/A	#N/A	#N/A	#N/A	#N/A	ENSG00000242391	lncRNA
ECHDC2	1	complement(52895910..52927212)	0.162699	0.61893	1.53574	0.150256	0.282209	1	ENSG00000121310	protein_coding
SCP2	1	52927276..53051698	1.66245	0.186195	1.13776	0.325996	0.464459	1	ENSG00000116171	protein_coding
AC099677.4	1	52928674..52928772	0	#N/A	#N/A	#N/A	#N/A	#N/A	ENSG00000264834	miRNA
AC099677.6	1	52934930..52935017	0	#N/A	#N/A	#N/A	#N/A	#N/A	ENSG00000266188	miRNA
AC099677.5	1	52940314..52940413	0	#N/A	#N/A	#N/A	#N/A	#N/A	ENSG00000265815	miRNA
PODN	1	53062052..53085501	0.18673	0.0121388	1.00845	0.981907	0.987737	1	ENSG00000174348	protein_coding
AL445183.1	1	complement(53069938..53085502)	0	#N/A	#N/A	#N/A	#N/A	#N/A	ENSG00000232993	lncRNA
SLC1A7	1	complement(53087179..53142632)	0.0897776	1.03849	2.05408	0.104872	0.229737	1	ENSG00000162383	protein_coding
AL445183.2	1	53114576..53118609	0.0434927	1.15112	2.22085	0.28463	#N/A	1	ENSG00000235563	lncRNA
CPT2	1	53196792..53214197	0.35835	0.669157	1.59014	0.0137792	0.0839479	1	ENSG00000157184	protein_coding
AL606760.2	1	complement(53209783..53213775)	0.00902351	-0.124363	-1.09003	0.943571	#N/A	1	ENSG00000236723	lncRNA
CZIB	1	complement(53214099..53220634)	1.15808	-0.0583181	-1.04125	0.812002	0.866982	1	ENSG00000162384	protein_coding
AL606760.3	1	53220663..53224253	0.327892	1.3174	2.49217	0.0147234	0.0862917	1	ENSG00000259818	lncRNA
MAGOH	1	complement(53226900..53238518)	1.36488	-0.213699	-1.15966	0.630704	0.728282	1	ENSG00000162385	protein_coding
AL606760.1	1	53238550..53246482	0.168524	0.738596	1.66855	0.293754	0.432647	1	ENSG00000226754	lncRNA
LRP8	1	complement(53242364..53328469)	0.540514	0.143414	1.10452	0.465722	0.590695	1	ENSG00000157193	protein_coding
AL355483.3	1	53267935..53268601	0	#N/A	#N/A	#N/A	#N/A	#N/A	ENSG00000234578	lncRNA
AL355483.1	1	53288024..53289706	0.0631085	-0.506646	-1.42074	0.739987	#N/A	1	ENSG00000228838	lncRNA
AL355483.2	1	53304536..53307462	0.0649874	-4.33324	-20.1574	0.199621	#N/A	1	ENSG00000232762	lncRNA
LINC01771	1	53328233..53336509	0.091336	-2.03374	-4.09465	0.240466	#N/A	1	ENSG00000225675	lncRNA
AC119428.2	1	53344031..53365473	0	#N/A	#N/A	#N/A	#N/A	#N/A	ENSG00000285954	lncRNA
AC119428.1	1	complement(53348488..53349233)	0	#N/A	#N/A	#N/A	#N/A	#N/A	ENSG00000226938	lncRNA
LINC02812	1	complement(53366656..53368245)	0.0669185	2.88887	7.40691	0.0559655	#N/A	1	ENSG00000230138	lncRNA
DMRTB1	1	53459399..53467488	0.0460744	1.09494	2.13604	0.304593	#N/A	1	ENSG00000143006	protein_coding
GLIS1	1	complement(53506237..53738106)	0.0494064	0.569968	1.48449	0.555125	0.666898	1	ENSG00000174332	protein_coding
RNU7-95P	1	complement(53688749..53688812)	0	#N/A	#N/A	#N/A	#N/A	#N/A	ENSG00000239007	snRNA
NDC1	1	complement(53765478..53838463)	0.989348	-0.480171	-1.39491	0.132304	0.262313	1	ENSG00000058804	protein_coding
AL049745.1	1	complement(53771018..53771153)	0	#N/A	#N/A	#N/A	#N/A	#N/A	ENSG00000201003	snoRNA
YIPF1	1	complement(53851719..53889798)	1.21126	-0.351483	-1.27587	0.373361	0.508382	1	ENSG00000058799	protein_coding
DIO1	1	53891239..53911086	0.252024	0.696787	1.62089	0.24304	0.383463	1	ENSG00000211452	protein_coding
HSPB11	1	complement(53916574..53945929)	0.534603	0.0412425	1.029	0.925966	0.950014	1	ENSG00000081870	protein_coding
LRRC42	1	53946085..53968168	2.57866	-0.499904	-1.41412	0.0567692	0.165279	1	ENSG00000116212	protein_coding
LDLRAD1	1	complement(54007298..54018186)	0.158378	1.05888	2.08331	0.118026	0.24572	1	ENSG00000203985	protein_coding
TMEM59	1	complement(54026681..54053504)	2.25893	-0.24545	-1.18546	0.214475	0.353688	1	ENSG00000116209	protein_coding
AL353898.3	1	complement(54033126..54034880)	0	#N/A	#N/A	#N/A	#N/A	#N/A	ENSG00000280378	TEC
TCEANC2	1	54053584..54112519	0.468551	0.61351	1.52998	0.00696264	0.0622612	1	ENSG00000116205	protein_coding
MIR4781	1	54054079..54054154	0	#N/A	#N/A	#N/A	#N/A	#N/A	ENSG00000283749	miRNA
AL357673.1	1	complement(54132686..54200073)	0.109187	0.615318	1.5319	0.326668	0.465176	1	ENSG00000256407	protein_coding
CDCP2	1	complement(54132968..54153770)	0.0659474	-0.00892939	-1.00621	0.992096	0.994662	1	ENSG00000157211	protein_coding
AL357673.2	1	54137746..54142980	0.171097	1.60052	3.03252	0.0111409	0.0761416	1	ENSG00000280425	lncRNA
CYB5RL	1	complement(54169651..54200036)	0.283217	0.725099	1.65301	0.0240252	0.106128	1	ENSG00000215883	protein_coding
MRPL37	1	54184041..54225464	3.91154	-0.588794	-1.50399	0.0103881	0.0736969	1	ENSG00000116221	protein_coding
SSBP3	1	complement(54225432..54413479)	2.38537	-0.661673	-1.58192	0.00277768	0.0432695	1	ENSG00000157216	protein_coding
SSBP3-AS1	1	54236440..54239063	0.287177	0.168557	1.12393	0.768266	0.834159	1	ENSG00000198711	lncRNA
AL161644.1	1	54285405..54287371	0.112438	-0.285016	-1.21842	0.772437	#N/A	1	ENSG00000225632	lncRNA
AL035415.1	1	54416256..54420860	0.0642629	0.312457	1.24182	0.852801	#N/A	1	ENSG00000232245	lncRNA
AC099796.2	1	54514417..54517383	0.0721322	1.33539	2.52344	0.263784	#N/A	1	ENSG00000287582	lncRNA
LINC02784	1	complement(54516412..54517259)	0.100641	1.60766	3.04758	0.180088	#N/A	1	ENSG00000235741	lncRNA
ACOT11	1	54542257..54639192	0.138428	0.684262	1.60688	0.145886	0.277319	1	ENSG00000162390	protein_coding
FAM151A	1	complement(54609181..54623556)	0.0333699	-0.711478	-1.63748	0.627196	#N/A	1	ENSG00000162391	protein_coding
AL590093.1	1	complement(54621477..54628438)	0.0903935	1.23118	2.34759	0.27232	#N/A	1	ENSG00000230728	lncRNA
MROH7	1	54641754..54710266	0.123215	1.26415	2.40186	0.0368975	0.131051	1	ENSG00000184313	protein_coding
MROH7-TTC4	1	54641786..54742308	0.00234242	-3.06258	-8.35465	0.360712	#N/A	1	ENSG00000271723	protein_coding
TTC4	1	54715861..54742657	1.26011	-0.0142526	-1.00993	0.960206	0.973633	1	ENSG00000243725	protein_coding
PARS2	1	complement(54756898..54764523)	0.455034	0.0434576	1.03058	0.935033	0.956349	1	ENSG00000162396	protein_coding
TTC22	1	complement(54779712..54801323)	0.1243	0.777881	1.71461	0.188928	0.326451	1	ENSG00000006555	protein_coding
AC096536.1	1	54792885..54794905	0	#N/A	#N/A	#N/A	#N/A	#N/A	ENSG00000237453	lncRNA
LEXM	1	54806063..54842252	0.0381439	0.728167	1.65653	0.549804	#N/A	1	ENSG00000162398	protein_coding
DHCR24	1	complement(54849627..54887195)	2.83734	-0.178878	-1.132	0.378069	0.512541	1	ENSG00000116133	protein_coding
AC096536.3	1	54874672..54883664	0.0449762	1.38759	2.61642	0.33923	#N/A	1	ENSG00000287724	lncRNA
AC096536.2	1	54886875..54888001	0.0219949	1.46592	2.7624	0.388854	#N/A	1	ENSG00000242396	lncRNA
DHCR24-DT	1	54887563..54888850	0.008366	0.597879	1.51349	0.734189	#N/A	1	ENSG00000233203	lncRNA
AL590440.2	1	complement(54974900..54980464)	0.137663	2.24029	4.72492	0.007764	0.0648082	1	ENSG00000284601	lncRNA
TMEM61	1	54980628..54992288	0.046431	0.394961	1.31491	0.729229	#N/A	1	ENSG00000143001	protein_coding
AL590440.1	1	complement(54980950..54992274)	0	#N/A	#N/A	#N/A	#N/A	#N/A	ENSG00000233271	lncRNA
BSND	1	54998933..55017172	0.279792	0.906174	1.87407	0.0234395	0.10499	1	ENSG00000162399	protein_coding
PCSK9	1	55039447..55064852	0.19254	0.0171318	1.01195	0.973712	0.982663	1	ENSG00000169174	protein_coding
USP24	1	complement(55066359..55215364)	3.36769	-0.619601	-1.53645	0.00191001	0.0374384	1	ENSG00000162402	protein_coding
MIR4422HG	1	55217645..55324691	0.17899	0.492993	1.40736	0.436302	0.56544	1	ENSG00000231090	lncRNA
MIR4422	1	55225641..55225723	0	#N/A	#N/A	#N/A	#N/A	#N/A	ENSG00000265822	miRNA
AL603840.1	1	55329288..56070513	0.260754	0.983709	1.97754	0.0521408	0.157905	1	ENSG00000234810	lncRNA
RN7SKP291	1	complement(55376526..55376852)	0.11397	4.3419	20.2788	0.0716118	#N/A	1	ENSG00000199831	misc_RNA
RNU6-830P	1	55398514..55398620	0	#N/A	#N/A	#N/A	#N/A	#N/A	ENSG00000252162	snRNA
AL109742.1	1	complement(55484871..55484972)	0	#N/A	#N/A	#N/A	#N/A	#N/A	ENSG00000272051	misc_RNA
LINC01755	1	55868254..55950119	0.0702849	1.64073	3.11824	0.0306736	0.118755	1	ENSG00000233079	lncRNA
LINC01753	1	complement(55915603..55944980)	0.0860744	-0.097829	-1.07016	0.944421	#N/A	1	ENSG00000230250	lncRNA
AL353681.1	1	56145721..56155224	0.0175102	2.98663	7.92623	0.2047	#N/A	1	ENSG00000235612	lncRNA
AC119674.1	1	complement(56154545..56477687)	0.156153	1.72776	3.31212	0.00157227	0.0352574	1	ENSG00000260971	lncRNA
AC119674.2	1	complement(56173433..56524495)	0.0114119	0.173954	1.12815	0.903205	#N/A	1	ENSG00000284686	protein_coding
LINC01767	1	56414935..56417137	0.206064	1.60354	3.03887	0.0129549	0.0816513	1	ENSG00000223956	lncRNA
PLPP3	1	complement(56494761..56645301)	2.41118	-0.300953	-1.23196	0.133886	0.263954	1	ENSG00000162407	protein_coding
PRKAA2	1	56645314..56715335	0.659238	0.100815	1.07238	0.663822	0.753581	1	ENSG00000162409	protein_coding
FYB2	1	complement(56718789..56819696)	0.078636	1.3292	2.51263	0.0496956	0.15392	1	ENSG00000187889	protein_coding
AL360295.1	1	complement(56823679..56826920)	0.271556	0.432766	1.34982	0.480894	0.603678	1	ENSG00000229913	lncRNA
C8A	1	56854797..56918223	0.0240761	3.50832	11.3792	0.033642	#N/A	1	ENSG00000157131	protein_coding
C8B	1	complement(56929207..56966140)	0.0234965	0.315415	1.24437	0.790828	#N/A	1	ENSG00000021852	protein_coding
AL161740.1	1	56963886..56996757	0	#N/A	#N/A	#N/A	#N/A	#N/A	ENSG00000236341	lncRNA
DAB1	1	complement(56994778..58546734)	0.510185	-0.170736	-1.12563	0.581146	0.688974	1	ENSG00000173406	protein_coding
AL390243.1	1	57386576..57387450	0.164144	-0.136358	-1.09913	0.898497	#N/A	1	ENSG00000227935	lncRNA
DAB1-AS1	1	57860532..57880905	0.0655992	0.556591	1.47079	0.469978	0.594294	1	ENSG00000226759	lncRNA
AL445193.2	1	58060139..58080274	0	#N/A	#N/A	#N/A	#N/A	#N/A	ENSG00000235038	lncRNA
OMA1	1	complement(58415384..58546802)	0.79964	0.35507	1.27905	0.26346	0.403369	1	ENSG00000162600	protein_coding
AL035411.3	1	58546168..58563897	0.058882	0.742684	1.67329	0.431101	#N/A	1	ENSG00000286918	lncRNA
RN7SL713P	1	complement(58565631..58565932)	0.101449	-3.91931	-15.1297	0.242844	#N/A	1	ENSG00000264128	misc_RNA
TACSTD2	1	complement(58575433..58577252)	0.176382	0.813749	1.75777	0.244387	0.384855	1	ENSG00000184292	protein_coding
MYSM1	1	complement(58643440..58700077)	1.12991	-0.259611	-1.19716	0.18342	0.320111	1	ENSG00000162601	protein_coding
AL136985.3	1	58715609..58771295	0.185827	0.601676	1.51748	0.287357	0.426378	1	ENSG00000283445	lncRNA
JUN	1	complement(58780791..58784047)	31.6463	-0.75582	-1.68859	0.000299939	0.0169868	1	ENSG00000177606	protein_coding
LINC01135	1	58785128..58901109	0.394723	1.08072	2.1151	0.0190983	0.0954875	1	ENSG00000234807	lncRNA
AL136985.2	1	complement(58812808..58813342)	0.093919	1.72876	3.31443	0.190461	#N/A	1	ENSG00000272226	lncRNA
AL136985.1	1	complement(58838448..58851254)	0	#N/A	#N/A	#N/A	#N/A	#N/A	ENSG00000231740	lncRNA
LINC02777	1	complement(58882868..58931897)	0.249494	2.03486	4.09784	0.00127279	0.0324116	1	ENSG00000232453	lncRNA
LINC01358	1	58933643..59240555	0.158992	1.14569	2.21252	0.0204023	0.0981417	1	ENSG00000237352	lncRNA
AL592431.2	1	complement(59054397..59056049)	0	#N/A	#N/A	#N/A	#N/A	#N/A	ENSG00000241042	lncRNA
AL592431.1	1	complement(59055999..59078116)	0	#N/A	#N/A	#N/A	#N/A	#N/A	ENSG00000235215	lncRNA
AC093425.1	1	complement(59131932..59296491)	0.275986	1.12207	2.17659	0.00776003	0.0648082	1	ENSG00000224609	lncRNA
AC093424.1	1	complement(59289303..59289640)	0.0732622	0.458225	1.37385	0.762312	#N/A	1	ENSG00000270457	lncRNA
FGGY	1	59296638..59810647	0.27543	0.512697	1.42671	0.0860964	0.205936	1	ENSG00000172456	protein_coding
MIR4711	1	complement(59733227..59733296)	0	#N/A	#N/A	#N/A	#N/A	#N/A	ENSG00000266150	miRNA
AL035416.1	1	complement(59754747..59789182)	0.189889	2.85301	7.22506	0.0101133	#N/A	1	ENSG00000226883	lncRNA
HOOK1	1	59814786..59876322	0.690273	-0.500468	-1.41467	0.101933	0.22596	1	ENSG00000134709	protein_coding
CYP2J2	1	complement(59893308..59926773)	0.227627	1.80153	3.48589	0.00349018	0.0476543	1	ENSG00000134716	protein_coding
RN7SL475P	1	complement(59974757..59975054)	0	#N/A	#N/A	#N/A	#N/A	#N/A	ENSG00000265535	misc_RNA
C1orf87	1	complement(59987269..60073770)	0.129497	0.886147	1.84823	0.150926	0.283065	1	ENSG00000162598	protein_coding
LINC02778	1	60114875..60149784	0.0900151	0.692345	1.61591	0.491127	#N/A	1	ENSG00000238242	lncRNA
LINC01748	1	complement(60515716..60640507)	0.270772	1.23166	2.34837	0.00127702	0.0324514	1	ENSG00000226476	lncRNA
AC099792.1	1	complement(60659631..60868009)	0.264859	0.720352	1.64758	0.112176	0.238805	1	ENSG00000231252	lncRNA
NFIA	1	60865259..61462788	1.98549	-0.0927942	-1.06643	0.647184	0.740351	1	ENSG00000162599	protein_coding
NFIA-AS2	1	complement(60912675..61056885)	0.202177	0.600414	1.51615	0.190979	0.328605	1	ENSG00000237928	lncRNA
NFIA-AS1	1	complement(61248945..61253510)	0.109785	0.442975	1.35941	0.686417	#N/A	1	ENSG00000237853	lncRNA
AC099791.3	1	61481087..61533271	0.277658	1.7626	3.39309	0.012004	0.0789939	1	ENSG00000284808	lncRNA
AC099791.4	1	complement(61588049..61589904)	0.389924	0.962701	1.94895	0.202618	0.341306	1	ENSG00000287224	lncRNA
TM2D1	1	complement(61681046..61725423)	2.26204	-0.443554	-1.35995	0.0317515	0.120861	1	ENSG00000162604	protein_coding
AC099791.2	1	complement(61741998..61742424)	0.0285033	-2.79825	-6.95596	0.402004	#N/A	1	ENSG00000271200	lncRNA
PATJ	1	61742406..62178675	1.29265	-0.241428	-1.18216	0.207884	0.346552	1	ENSG00000132849	protein_coding
RNU6-414P	1	61816419..61816522	0	#N/A	#N/A	#N/A	#N/A	#N/A	ENSG00000200575	snRNA
RNU6-1177P	1	61852499..61852602	0	#N/A	#N/A	#N/A	#N/A	#N/A	ENSG00000212360	snRNA
RN7SL180P	1	62072448..62072741	0.339559	2.95489	7.75373	0.020147	#N/A	1	ENSG00000242860	misc_RNA
MIR3116-1	1	62078786..62078859	0	#N/A	#N/A	#N/A	#N/A	#N/A	ENSG00000263908	miRNA
MIR3116-2	1	complement(62078789..62078856)	0	#N/A	#N/A	#N/A	#N/A	#N/A	ENSG00000283690	miRNA
L1TD1	1	62194849..62212328	0.497227	0.837122	1.78648	0.0792914	0.196891	1	ENSG00000240563	protein_coding
AL162739.1	1	62211557..62211666	0	#N/A	#N/A	#N/A	#N/A	#N/A	ENSG00000200174	misc_RNA
KANK4	1	complement(62236165..62319434)	0.124742	1.11709	2.16909	0.0629025	0.173561	1	ENSG00000132854	protein_coding
RNU6-371P	1	complement(62298149..62298256)	0	#N/A	#N/A	#N/A	#N/A	#N/A	ENSG00000201153	snRNA
USP1	1	62436297..62451804	3.03677	-0.482761	-1.39742	0.0297756	0.117327	1	ENSG00000162607	protein_coding
DOCK7	1	complement(62454298..62688386)	1.46115	-0.268769	-1.20478	0.186126	0.323299	1	ENSG00000116641	protein_coding
ANGPTL3	1	62597520..62606313	0.111262	0.565122	1.47951	0.399237	0.532222	1	ENSG00000132855	protein_coding
AL138847.2	1	62607766..62609584	0	#N/A	#N/A	#N/A	#N/A	#N/A	ENSG00000278967	TEC
AC103923.1	1	62688482..62710694	0.209566	1.30918	2.47801	0.0697108	0.183672	1	ENSG00000235545	lncRNA
ATG4C	1	62784132..62865516	0.666777	0.180666	1.13341	0.650103	0.742663	1	ENSG00000125703	protein_coding
AC099794.1	1	62896009..62901639	0.181625	5.55888	47.1401	0.0123513	#N/A	1	ENSG00000234318	lncRNA
LINC01739	1	complement(62975751..63022504)	0.0618938	0.966614	1.95425	0.35135	#N/A	1	ENSG00000229537	lncRNA
AL162400.3	1	63011197..63018614	0.122984	1.32086	2.49815	0.15987	#N/A	1	ENSG00000286455	lncRNA
AL162400.1	1	63024207..63025658	0	#N/A	#N/A	#N/A	#N/A	#N/A	ENSG00000227485	lncRNA
AL162400.2	1	complement(63078081..63079031)	0	#N/A	#N/A	#N/A	#N/A	#N/A	ENSG00000229225	lncRNA
AC096543.1	1	63139250..63163153	0.0151378	0.743559	1.6743	0.644367	#N/A	1	ENSG00000203605	lncRNA
LINC00466	1	complement(63159083..63317274)	0.15572	1.4088	2.65517	0.0107877	0.0751778	1	ENSG00000224209	lncRNA
AC096543.2	1	63249920..63251771	0.0876792	3.20845	9.24358	0.0188234	#N/A	1	ENSG00000228734	lncRNA
FOXD3-AS1	1	complement(63320884..63324441)	0.0632823	0.221573	1.166	0.836246	#N/A	1	ENSG00000230798	lncRNA
FOXD3	1	63322567..63325128	0.0865228	-0.156456	-1.11455	0.865274	0.905799	1	ENSG00000187140	protein_coding
MIR6068	1	complement(63326925..63326984)	0	#N/A	#N/A	#N/A	#N/A	#N/A	ENSG00000275836	miRNA
AL049636.2	1	63338263..63338372	0	#N/A	#N/A	#N/A	#N/A	#N/A	ENSG00000252784	misc_RNA
ALG6	1	63367575..63438553	0.187602	-0.0344925	-1.0242	0.951101	0.967329	1	ENSG00000088035	protein_coding
ITGB3BP	1	complement(63440770..63593721)	0.459119	-0.611204	-1.52753	0.135943	0.265916	1	ENSG00000142856	protein_coding
BX004807.1	1	63487957..63508204	0.191985	0.9278	1.90237	0.196535	0.334933	1	ENSG00000286429	lncRNA
EFCAB7	1	63523372..63572693	0.728109	0.00725229	1.00504	0.980721	0.987128	1	ENSG00000203965	protein_coding
RN7SL488P	1	complement(63529613..63529898)	0	#N/A	#N/A	#N/A	#N/A	#N/A	ENSG00000264271	misc_RNA
RNU7-123P	1	complement(63536711..63536770)	0	#N/A	#N/A	#N/A	#N/A	#N/A	ENSG00000251720	snRNA
DLEU2L	1	63547082..63550636	0.795368	0.822228	1.76813	0.013056	0.081898	1	ENSG00000116652	lncRNA
AL109925.3	1	complement(63548977..63549112)	0	#N/A	#N/A	#N/A	#N/A	#N/A	ENSG00000276884	misc_RNA
AL109925.6	1	complement(63549133..63549216)	0	#N/A	#N/A	#N/A	#N/A	#N/A	ENSG00000278287	misc_RNA
AL109925.4	1	complement(63549227..63549284)	0	#N/A	#N/A	#N/A	#N/A	#N/A	ENSG00000277565	misc_RNA
AL109925.2	1	complement(63549294..63549366)	0	#N/A	#N/A	#N/A	#N/A	#N/A	ENSG00000275823	misc_RNA
AL109925.5	1	complement(63549374..63549463)	0	#N/A	#N/A	#N/A	#N/A	#N/A	ENSG00000277689	misc_RNA
AL109925.1	1	complement(63549489..63549608)	0	#N/A	#N/A	#N/A	#N/A	#N/A	ENSG00000274199	misc_RNA
PGM1	1	63593411..63660245	1.9077	-0.695002	-1.61889	0.00847328	0.0677235	1	ENSG00000079739	protein_coding
RN7SL130P	1	63655743..63656047	0.0839343	2.47128	5.54536	0.16957	#N/A	1	ENSG00000244256	misc_RNA
ROR1	1	63774017..64181498	2.33994	-0.293773	-1.22584	0.135224	0.265174	1	ENSG00000185483	protein_coding
RNU6-809P	1	complement(64028894..64029000)	0	#N/A	#N/A	#N/A	#N/A	#N/A	ENSG00000207190	snRNA
AL138793.1	1	complement(64066640..64066741)	0	#N/A	#N/A	#N/A	#N/A	#N/A	ENSG00000200508	misc_RNA
ROR1-AS1	1	complement(64094442..64171297)	0.265557	1.39395	2.62797	0.0102459	0.0730641	1	ENSG00000223949	lncRNA
AL445205.1	1	64186791..64192685	0.0936798	-1.3699	-2.58453	0.271018	#N/A	1	ENSG00000284928	lncRNA
UBE2U	1	64203627..64267368	0.0443568	0.907203	1.87541	0.381499	#N/A	1	ENSG00000177414	protein_coding
RNU7-62P	1	complement(64384398..64384459)	0	#N/A	#N/A	#N/A	#N/A	#N/A	ENSG00000238653	snRNA
CACHD1	1	64470129..64693058	4.85409	-0.700592	-1.62517	0.00124521	0.0323481	1	ENSG00000158966	protein_coding
MIR4794	1	64579847..64579923	0	#N/A	#N/A	#N/A	#N/A	#N/A	ENSG00000264470	miRNA
RAVER2	1	64745095..64833232	1.01462	-0.158806	-1.11636	0.496985	0.617901	1	ENSG00000162437	protein_coding
JAK1	1	complement(64833229..65067754)	3.34352	-0.451056	-1.36704	0.0294991	0.116927	1	ENSG00000162434	protein_coding
LINC01359	1	complement(64972225..65002489)	0.224686	1.20904	2.31184	0.00139711	0.0336428	1	ENSG00000226891	lncRNA
AL357078.2	1	complement(65003470..65004087)	0.0605933	1.08497	2.12133	0.441974	#N/A	1	ENSG00000272506	lncRNA
RNU6-1176P	1	complement(65022968..65023074)	0	#N/A	#N/A	#N/A	#N/A	#N/A	ENSG00000212257	snRNA
MIR3671	1	complement(65057755..65057842)	0	#N/A	#N/A	#N/A	#N/A	#N/A	ENSG00000265996	miRNA
MIR101-1	1	complement(65058434..65058508)	0	#N/A	#N/A	#N/A	#N/A	#N/A	ENSG00000199135	miRNA
AK4	1	65147549..65232145	1.04267	0.132364	1.09609	0.525463	0.642209	1	ENSG00000162433	protein_coding
DNAJC6	1	65248219..65415871	1.82637	-0.839073	-1.7889	4.26608e-05	0.00584736	1	ENSG00000116675	protein_coding
AL139294.1	1	complement(65279456..65306521)	0.159323	2.1963	4.58303	0.0617128	#N/A	1	ENSG00000229294	lncRNA
RNU2-15P	1	65415816..65416006	0	#N/A	#N/A	#N/A	#N/A	#N/A	ENSG00000222624	snRNA
LEPROT	1	65420587..65436007	1.71335	0.0812703	1.05795	0.692846	0.776194	1	ENSG00000213625	protein_coding
LEPR	1	65420652..65641559	0.923958	-0.316835	-1.2456	0.113889	0.240515	1	ENSG00000116678	protein_coding
AC119800.1	1	65486406..65494188	0.103849	2.4486	5.45887	0.0760555	#N/A	1	ENSG00000237852	lncRNA
AL513493.1	1	65703962..65714847	0.256844	1.74008	3.34053	0.00486549	0.0543952	1	ENSG00000285079	lncRNA
RN7SL854P	1	complement(65761058..65761352)	0.0622426	0.214664	1.16043	0.894274	#N/A	1	ENSG00000239319	misc_RNA
PDE4B	1	65792514..66374579	0.639837	-0.488531	-1.40302	0.0539331	0.160517	1	ENSG00000184588	protein_coding
AL590783.1	1	complement(66042500..66050718)	0.0400359	-3.47833	-11.145	0.304157	#N/A	1	ENSG00000227466	lncRNA
RNU4-88P	1	complement(66094461..66094546)	0	#N/A	#N/A	#N/A	#N/A	#N/A	ENSG00000223152	snRNA
SGIP1	1	66533383..66751139	0.191984	0.00796538	1.00554	0.982709	0.988286	1	ENSG00000118473	protein_coding
MIR3117	1	66628440..66628517	0	#N/A	#N/A	#N/A	#N/A	#N/A	ENSG00000264720	miRNA
AL139147.1	1	complement(66665864..66677027)	0.119202	2.09362	4.26819	0.0423684	#N/A	1	ENSG00000248458	lncRNA
TCTEX1D1	1	66752459..66779047	0.413574	-0.37036	-1.29268	0.459476	0.585278	1	ENSG00000152760	protein_coding
INSL5	1	complement(66797741..66801256)	0.193621	-0.88397	-1.84545	0.44864	#N/A	1	ENSG00000172410	protein_coding
WDR78	1	complement(66812885..66924856)	3.12148	-0.236464	-1.1781	0.249893	0.38999	1	ENSG00000152763	protein_coding
AL592161.1	1	66826942..66828558	0.0829	0.45477	1.37056	0.705433	#N/A	1	ENSG00000231080	lncRNA
MIER1	1	66924895..66988619	2.62066	-0.311798	-1.24125	0.127278	0.256407	1	ENSG00000198160	protein_coding
SLC35D1	1	complement(66999350..67054148)	0.746196	0.361897	1.28511	0.123628	0.252103	1	ENSG00000116704	protein_coding
C1orf141	1	complement(67092165..67231853)	0.119923	0.67176	1.59301	0.281872	0.421204	1	ENSG00000203963	protein_coding
AL133320.1	1	complement(67102645..67102779)	0	#N/A	#N/A	#N/A	#N/A	#N/A	ENSG00000252433	snoRNA
AL133320.2	1	complement(67121605..67123956)	0.168474	2.27434	4.83775	0.00199811	0.0380311	1	ENSG00000275678	lncRNA
IL23R	1	67138907..67259979	0.105573	1.83681	3.57219	0.0243093	0.106748	1	ENSG00000162594	protein_coding
RNU6-586P	1	67196140..67196243	0	#N/A	#N/A	#N/A	#N/A	#N/A	ENSG00000253074	snRNA
RNU4ATAC4P	1	complement(67267601..67267726)	0	#N/A	#N/A	#N/A	#N/A	#N/A	ENSG00000252116	snRNA
IL12RB2	1	67307364..67397090	0.0609742	0.85968	1.81464	0.273185	0.41311	1	ENSG00000081985	protein_coding
SERBP1	1	complement(67407810..67430415)	12.3643	-0.51316	-1.42717	0.016584	0.0906131	1	ENSG00000142864	protein_coding
RNU6-387P	1	67417214..67417318	0.0579568	-1.92028	-3.78498	0.566053	#N/A	1	ENSG00000223263	snRNA
LINC01702	1	67522299..67532612	0.271711	1.8775	3.67438	0.0135794	0.083483	1	ENSG00000235200	lncRNA
RNU6-1031P	1	67541127..67541233	0	#N/A	#N/A	#N/A	#N/A	#N/A	ENSG00000207504	snRNA
RN7SL392P	1	complement(67656831..67657129)	0.0422978	2.98069	7.89366	0.189139	#N/A	1	ENSG00000242482	misc_RNA
GADD45A	1	67685201..67688334	12.3525	-0.425781	-1.3433	0.0363573	0.130036	1	ENSG00000116717	protein_coding
GNG12	1	complement(67701475..67833467)	4.25304	-0.247436	-1.1871	0.216551	0.355923	1	ENSG00000172380	protein_coding
RNU7-80P	1	complement(67772593..67772653)	0	#N/A	#N/A	#N/A	#N/A	#N/A	ENSG00000238778	snRNA
GNG12-AS1	1	67832303..68202987	0.227836	-0.0407779	-1.02867	0.943846	0.962428	1	ENSG00000232284	lncRNA
DIRAS3	1	complement(68045886..68051631)	0.501332	0.440603	1.35717	0.402334	0.535115	1	ENSG00000162595	protein_coding
WLS	1	complement(68098473..68233120)	32.8757	-0.440079	-1.35668	0.0538795	0.160487	1	ENSG00000116729	protein_coding
MIR1262	1	complement(68183518..68183610)	0	#N/A	#N/A	#N/A	#N/A	#N/A	ENSG00000221203	miRNA
RPE65	1	complement(68428822..68449954)	0.237419	0.184358	1.13631	0.759918	0.827931	1	ENSG00000116745	protein_coding
DEPDC1	1	complement(68474152..68497221)	0.195088	0.273358	1.20862	0.585756	0.692804	1	ENSG00000024526	protein_coding
AL138789.1	1	68479129..68483539	0.0521438	1.11942	2.1726	0.404203	#N/A	1	ENSG00000233589	lncRNA
DEPDC1-AS1	1	68496676..68538627	0.227291	0.936115	1.91337	0.28241	0.421712	1	ENSG00000234264	lncRNA
AL035412.1	1	68633701..68640425	0.38714	0.756421	1.68929	0.135591	0.265478	1	ENSG00000285041	lncRNA
AL033530.1	1	68679202..68943452	0.0749237	0.338677	1.2646	0.680322	0.766073	1	ENSG00000285407	lncRNA
AL691520.1	1	68974010..69023558	0.0262887	3.51874	11.4616	0.119142	#N/A	1	ENSG00000285473	lncRNA
LINC01707	1	69055838..69229607	0.196194	0.780579	1.71782	0.138161	0.268581	1	ENSG00000223883	lncRNA
LINC02791	1	complement(69215835..69249477)	0.0367154	1.20548	2.30613	0.385449	#N/A	1	ENSG00000235446	lncRNA
LINC01758	1	69433255..69435409	0.0268038	-2.64275	-6.24522	0.418358	#N/A	1	ENSG00000229639	lncRNA
AL359894.1	1	69551848..69563715	0	#N/A	#N/A	#N/A	#N/A	#N/A	ENSG00000287453	lncRNA
LRRC7	1	69568261..70151945	0.558597	0.129323	1.09378	0.519974	0.637321	1	ENSG00000033122	protein_coding
AL117353.1	1	complement(69706950..69710274)	0.372504	0.565848	1.48026	0.319427	0.458152	1	ENSG00000287283	lncRNA
RN7SL538P	1	69879592..69879895	0.181892	-0.415238	-1.33352	0.756997	#N/A	1	ENSG00000240692	misc_RNA
LRRC7-AS1	1	complement(70013982..70031222)	0.140483	-0.00952468	-1.00662	0.992727	#N/A	1	ENSG00000237919	lncRNA
LRRC40	1	complement(70144805..70205579)	1.29259	-0.506012	-1.42012	0.161364	0.295159	1	ENSG00000066557	protein_coding
RN7SL242P	1	complement(70180144..70180440)	0.144137	-0.190697	-1.14131	0.892701	#N/A	1	ENSG00000244389	misc_RNA
SRSF11	1	70205682..70253052	5.75347	-0.625757	-1.54302	0.00232715	0.0408016	1	ENSG00000116754	protein_coding
AL353771.1	1	complement(70218589..70221023)	0.0392062	-3.1216	-8.70351	0.341532	#N/A	1	ENSG00000228988	lncRNA
ANKRD13C	1	complement(70258999..70354734)	1.9251	-0.398729	-1.31835	0.0690887	0.182734	1	ENSG00000118454	protein_coding
HHLA3	1	70354805..70385339	1.11938	-0.489653	-1.40411	0.369691	0.50479	1	ENSG00000197568	protein_coding
HHLA3-AS1	1	complement(70359562..70360437)	0.0436617	2.39552	5.26167	0.135829	#N/A	1	ENSG00000226088	lncRNA
CTH	1	70411218..70439851	2.25094	-0.719642	-1.64677	0.0139159	0.0842461	1	ENSG00000116761	protein_coding
AL354872.3	1	70430896..70431178	0.0860136	-0.488103	-1.4026	0.766951	#N/A	1	ENSG00000278636	misc_RNA
AL354872.2	1	70445071..70445536	0.0510565	-0.157666	-1.11548	0.919121	#N/A	1	ENSG00000271992	lncRNA
LINC01788	1	70706441..70786468	0.129205	0.318874	1.24736	0.672165	0.75999	1	ENSG00000229051	lncRNA
AL513285.1	1	complement(70715933..70720289)	0.0140867	-1.92028	-3.78498	0.566053	#N/A	1	ENSG00000226208	lncRNA
PTGER3	1	complement(70852353..71047808)	0.209843	0.827553	1.77467	0.025101	0.10866	1	ENSG00000050628	protein_coding
AL031429.1	1	70947379..70951493	0.041512	0.892727	1.85668	0.534116	#N/A	1	ENSG00000235782	lncRNA
AL031429.2	1	complement(71005854..71006502)	0.222184	1.26753	2.40749	0.160814	#N/A	1	ENSG00000269933	lncRNA
ZRANB2-AS1	1	71048855..71067184	0.0130417	1.46603	2.76261	0.366807	#N/A	1	ENSG00000235079	lncRNA
ZRANB2	1	complement(71063291..71081289)	2.7115	-0.330266	-1.25724	0.15152	0.283703	1	ENSG00000132485	protein_coding
MIR186	1	complement(71067631..71067716)	0	#N/A	#N/A	#N/A	#N/A	#N/A	ENSG00000207721	miRNA
ZRANB2-AS2	1	71081324..71489976	0.134548	0.813596	1.75759	0.0323757	0.122143	1	ENSG00000229956	lncRNA
NEGR1	1	complement(71395943..72282539)	0.516581	0.0870182	1.06217	0.685966	0.770609	1	ENSG00000172260	protein_coding
AL354949.1	1	71570956..71573558	0	#N/A	#N/A	#N/A	#N/A	#N/A	ENSG00000231985	lncRNA
NEGR1-IT1	1	complement(71794232..71837012)	0.0116986	2.11244	4.32421	0.371514	#N/A	1	ENSG00000228853	lncRNA
AL513166.1	1	72283170..72753772	0.143211	1.03285	2.04606	0.0456767	0.146856	1	ENSG00000286863	lncRNA
AL583808.1	1	complement(72636547..72899240)	0.559379	0.962756	1.94903	0.0875095	0.2078	1	ENSG00000225087	lncRNA
RNU6-1246P	1	complement(72717663..72717769)	0	#N/A	#N/A	#N/A	#N/A	#N/A	ENSG00000212366	snRNA
LINC02796	1	72765031..72791282	0.0317859	0.877856	1.83764	0.446351	#N/A	1	ENSG00000227016	lncRNA
LINC02797	1	72793104..72854475	0	#N/A	#N/A	#N/A	#N/A	#N/A	ENSG00000285808	lncRNA
AL732618.1	1	complement(72979014..72979314)	0	#N/A	#N/A	#N/A	#N/A	#N/A	ENSG00000280317	TEC
RN7SKP19	1	complement(73191604..73191855)	0	#N/A	#N/A	#N/A	#N/A	#N/A	ENSG00000251825	misc_RNA
LINC01360	1	73305609..73355253	0.0816852	1.24545	2.37093	0.0760333	0.192203	1	ENSG00000233973	lncRNA
LINC02238	1	73635216..73715214	0.0285079	-0.0946813	-1.06783	0.946791	#N/A	1	ENSG00000223479	lncRNA
AL591463.1	1	complement(73787370..73915340)	0.15306	0.909216	1.87802	0.147923	0.279452	1	ENSG00000285778	lncRNA
RNU4ATAC8P	1	73883714..73883822	0	#N/A	#N/A	#N/A	#N/A	#N/A	ENSG00000252005	snRNA
LRRIQ3	1	complement(74026015..74198187)	0.0732869	1.59845	3.02818	0.0184558	0.0941554	1	ENSG00000162620	protein_coding
FPGT	1	74198212..74234086	0.26402	1.64349	3.1242	0.0047672	0.0538129	1	ENSG00000254685	protein_coding
FPGT-TNNI3K	1	74198235..74544393	0.207203	1.17394	2.25628	0.0135082	0.0833416	1	ENSG00000259030	protein_coding
TNNI3K	1	74235387..74544428	0.0529465	0.898564	1.86421	0.242077	0.382523	1	ENSG00000116783	protein_coding
AC093158.1	1	complement(74341579..74378802)	0.120971	1.65472	3.14861	0.0671389	#N/A	1	ENSG00000237324	lncRNA
AC105271.1	1	74468195..74469543	0.277222	2.47255	5.55024	0.01365	0.0835948	1	ENSG00000233894	lncRNA
LRRC53	1	complement(74469878..74512614)	0.129876	0.528286	1.44222	0.422804	0.553264	1	ENSG00000162621	protein_coding
ERICH3	1	complement(74568117..74673792)	0.306047	1.15578	2.22805	0.0125623	0.0807024	1	ENSG00000178965	protein_coding
ERICH3-AS1	1	74577430..74626098	0.649541	1.27881	2.42639	0.00172839	0.0362825	1	ENSG00000234497	lncRNA
AC135803.1	1	complement(74698769..74699333)	0.0113274	0.597879	1.51349	0.734238	#N/A	1	ENSG00000272864	lncRNA
CRYZ	1	complement(74705482..74733408)	0.445877	0.910328	1.87947	0.0538202	0.160408	1	ENSG00000116791	protein_coding
TYW3	1	74733152..74766678	0.259883	0.57271	1.48731	0.220183	0.359897	1	ENSG00000162623	protein_coding
AC133865.1	1	74963314..74965118	0.0366452	2.98048	7.8925	0.191101	#N/A	1	ENSG00000229943	lncRNA
AC099786.3	1	complement(75122518..75123927)	0.165871	1.03297	2.04623	0.159913	0.29359	1	ENSG00000261213	lncRNA
AC099786.1	1	complement(75127830..75133058)	0.205158	1.35246	2.55348	0.161406	#N/A	1	ENSG00000224127	lncRNA
LHX8	1	75128434..75161533	0.168852	0.742356	1.67291	0.207853	0.346524	1	ENSG00000162624	protein_coding
AC099786.2	1	complement(75129974..75132576)	0.159714	0.705087	1.63024	0.368623	0.504061	1	ENSG00000224149	lncRNA
RNU6-622P	1	75183045..75183147	0	#N/A	#N/A	#N/A	#N/A	#N/A	ENSG00000206999	snRNA
SLC44A5	1	complement(75202131..75611116)	0.310644	0.217742	1.16291	0.590516	0.696832	1	ENSG00000137968	protein_coding
RNU6-503P	1	complement(75538015..75538119)	0	#N/A	#N/A	#N/A	#N/A	#N/A	ENSG00000252338	snRNA
ACADM	1	75724347..75787575	1.34367	-0.434024	-1.351	0.112543	0.239147	1	ENSG00000117054	protein_coding
RABGGTB	1	75786197..75795086	2.10757	-0.489494	-1.40395	0.0262977	0.110906	1	ENSG00000137955	protein_coding
SNORD45C	1	75787072..75787150	0.940353	-1.42379	-2.68289	0.386728	#N/A	1	ENSG00000206620	snoRNA
SNORD45A	1	75787889..75787972	22.7139	-1.64351	-3.12425	0.00351392	0.0477939	1	ENSG00000207241	snoRNA
SNORD45B	1	75789477..75789548	2.20093	-6.08211	-67.7482	0.064274	#N/A	1	ENSG00000201487	snoRNA
MSH4	1	75796882..75913242	0.059718	0.00153507	1.00106	0.998623	0.998945	1	ENSG00000057468	protein_coding
ASB17	1	complement(75918873..75932404)	0.0563469	-1.90696	-3.75018	0.251922	#N/A	1	ENSG00000154007	protein_coding
AC092813.1	1	75926454..76019356	0.00297905	0.597664	1.51326	0.741555	#N/A	1	ENSG00000225605	lncRNA
AC092813.2	1	76041691..76066349	0.315578	1.24736	2.37407	0.0609784	0.171249	1	ENSG00000230027	lncRNA
ST6GALNAC3	1	76074746..76634603	0.769994	0.149904	1.1095	0.518345	0.636048	1	ENSG00000184005	protein_coding
AC104458.1	1	76636877..76637339	0.0812086	1.49754	2.8236	0.288693	#N/A	1	ENSG00000272855	lncRNA
RNU6-161P	1	76753135..76753240	0	#N/A	#N/A	#N/A	#N/A	#N/A	ENSG00000199921	snRNA
LINC02567	1	complement(76758124..76779267)	0.0568014	3.9283	15.2242	0.0895231	#N/A	1	ENSG00000237552	lncRNA
ST6GALNAC5	1	76867480..77067546	0.643015	0.331409	1.25824	0.229718	0.369758	1	ENSG00000117069	protein_coding
MIR7156	1	77060143..77060202	0	#N/A	#N/A	#N/A	#N/A	#N/A	ENSG00000276081	miRNA
AL035409.2	1	77067920..77078482	0.0935323	-4.50146	-22.6503	0.178413	#N/A	1	ENSG00000288543	lncRNA
AL035409.1	1	77081984..77086402	0.135348	0.794928	1.73499	0.333705	0.471892	1	ENSG00000230498	lncRNA
PIGK	1	complement(77088989..77219430)	1.50494	-0.216081	-1.16157	0.362568	0.498418	1	ENSG00000142892	protein_coding
AC093433.2	1	77248633..77250826	0.124229	0.516135	1.43012	0.572993	#N/A	1	ENSG00000287870	lncRNA
AK5	1	77282019..77559966	0.324224	0.358088	1.28173	0.328846	0.467206	1	ENSG00000154027	protein_coding
AC095030.1	1	complement(77346046..77349585)	0	#N/A	#N/A	#N/A	#N/A	#N/A	ENSG00000233099	lncRNA
RNU7-8P	1	77420325..77420386	0	#N/A	#N/A	#N/A	#N/A	#N/A	ENSG00000251767	snRNA
AC093575.1	1	complement(77431314..77437604)	0.174313	0.76983	1.70507	0.287836	0.426834	1	ENSG00000287647	lncRNA
AC118549.1	1	complement(77562416..77683419)	2.9823	-0.463956	-1.37932	0.0206776	0.0988514	1	ENSG00000036549	protein_coding
RN7SL370P	1	77645324..77645618	0.106677	1.98003	3.94501	0.161819	#N/A	1	ENSG00000243437	misc_RNA
USP33	1	complement(77695987..77759852)	3.24529	-0.651382	-1.57067	0.00282889	0.0434539	1	ENSG00000077254	protein_coding
MIGA1	1	77779624..77879539	0.699546	0.381944	1.3031	0.0661129	0.178515	1	ENSG00000180488	protein_coding
NEXN-AS1	1	complement(77881348..77889539)	0.175939	1.1385	2.20151	0.129414	0.258922	1	ENSG00000235927	lncRNA
NEXN	1	77888513..77943895	1.34993	-0.152814	-1.11174	0.501861	0.622066	1	ENSG00000162614	protein_coding
FUBP1	1	complement(77944055..77979110)	5.70048	-0.699874	-1.62436	0.00114922	0.0313825	1	ENSG00000162613	protein_coding
DNAJB4	1	77979175..78017964	4.67701	-0.404158	-1.32332	0.0737279	0.18931	1	ENSG00000162616	protein_coding
GIPC2	1	77979542..78138444	0.141994	1.99258	3.97948	0.00635571	0.0599935	1	ENSG00000137960	protein_coding
AC103591.3	1	complement(78004346..78004554)	0.0594388	0.735366	1.66482	0.662243	#N/A	1	ENSG00000273338	lncRNA
AC103591.4	1	complement(78022565..78024861)	0.214153	1.33772	2.52751	0.0381123	0.133266	1	ENSG00000285928	lncRNA
RNU6-1102P	1	complement(78088988..78089083)	0	#N/A	#N/A	#N/A	#N/A	#N/A	ENSG00000251958	snRNA
AC096531.2	1	78229599..78369464	0.302008	1.01055	2.01468	0.143653	0.274962	1	ENSG00000237413	lncRNA
PTGFR	1	78303884..78540701	0.474139	0.307685	1.23772	0.356931	0.493015	1	ENSG00000122420	protein_coding
IFI44L	1	78619922..78646145	0.553914	0.472492	1.3875	0.0424109	0.141288	1	ENSG00000137959	protein_coding
IFI44	1	78649796..78664078	0.539336	-0.230909	-1.17357	0.669663	0.758217	1	ENSG00000137965	protein_coding
ADGRL4	1	complement(78889764..79282124)	0.16239	0.163212	1.11978	0.766429	0.832793	1	ENSG00000162618	protein_coding
AL353651.2	1	complement(79323769..79324852)	0.0222231	2.98048	7.8925	0.191133	#N/A	1	ENSG00000282898	lncRNA
AL353651.1	1	79323769..79324863	0.0523154	-3.11288	-8.6511	0.354176	#N/A	1	ENSG00000235011	lncRNA
LINC02792	1	79325008..79346445	0.137981	1.78362	3.44289	0.0299607	0.117491	1	ENSG00000285462	lncRNA
AC099671.1	1	complement(79967733..80051404)	0.0417368	0.784275	1.72223	0.584313	#N/A	1	ENSG00000285409	lncRNA
AC098657.2	1	80114943..80116918	0.165578	0.989091	1.98493	0.133815	0.263896	1	ENSG00000260322	lncRNA
AL606519.1	1	complement(80373364..80374621)	0.105829	0.538685	1.45265	0.64532	#N/A	1	ENSG00000225598	lncRNA
AL136234.1	1	complement(80534978..80584363)	0.0351751	-2.64275	-6.24522	0.418358	#N/A	1	ENSG00000224326	lncRNA
LINC01781	1	80535755..80646791	0.0247321	-1.08591	-2.12271	0.547535	#N/A	1	ENSG00000234184	lncRNA
AC093154.1	1	81209834..81222076	0.0505803	2.95568	7.75796	0.0729921	#N/A	1	ENSG00000285179	lncRNA
RN7SKP247	1	81251789..81252096	0.059274	-3.47833	-11.145	0.30417	#N/A	1	ENSG00000223026	misc_RNA
ADGRL2	1	81306160..81992436	2.21301	-0.359453	-1.28294	0.0959307	0.218304	1	ENSG00000117114	protein_coding
AL138799.2	1	81505099..81506296	0.0368719	2.98069	7.89366	0.189204	#N/A	1	ENSG00000227960	lncRNA
AL138799.4	1	complement(81513880..81557702)	0.049291	4.22331	18.6785	0.0661679	#N/A	1	ENSG00000234953	lncRNA
AC117944.1	1	complement(81585941..81625713)	0.0882052	1.43672	2.70704	0.190787	#N/A	1	ENSG00000236676	lncRNA
AL157944.1	1	complement(82212413..82848205)	0.365804	1.08501	2.1214	0.00235304	0.0409399	1	ENSG00000233290	lncRNA
LINC01362	1	82903183..83166815	0.0722776	0.513361	1.42737	0.640267	#N/A	1	ENSG00000230817	lncRNA
LINC01361	1	complement(82970820..82986208)	0.283436	1.17444	2.25705	0.0217031	0.101	1	ENSG00000236268	lncRNA
AC116099.1	1	complement(83397555..83425353)	0.0163711	1.46603	2.7626	0.36668	#N/A	1	ENSG00000285782	lncRNA
LINC01712	1	83445967..83480024	0.0849071	1.29709	2.45733	0.169265	#N/A	1	ENSG00000231364	lncRNA
LINC01725	1	complement(83575776..83861023)	0.264638	1.25061	2.37941	0.00067371	0.0248591	1	ENSG00000233008	lncRNA
AL035706.1	1	83790280..83801465	0.0733585	4.87302	29.3038	0.0297478	#N/A	1	ENSG00000237076	lncRNA
TTLL7	1	complement(83865024..83999150)	1.04751	-0.292578	-1.22483	0.164718	0.299213	1	ENSG00000137941	protein_coding
TTLL7-IT1	1	complement(83979118..83984300)	0.304318	0.533178	1.44711	0.364891	0.500502	1	ENSG00000233061	lncRNA
AC104454.2	1	84038529..84065031	0.228916	1.56407	2.95686	0.119595	#N/A	1	ENSG00000285201	lncRNA
AL359504.2	1	complement(84076331..84077931)	0.217257	0.412319	1.33082	0.527253	0.643446	1	ENSG00000271576	lncRNA
PRKACB	1	84078062..84238498	2.73072	-0.690947	-1.61434	0.00135816	0.0330575	1	ENSG00000142875	protein_coding
AL359273.1	1	84277321..84277457	0	#N/A	#N/A	#N/A	#N/A	#N/A	ENSG00000199959	snoRNA
SAMD13	1	84298366..84389957	0.080264	1.79149	3.46173	0.014304	0.085381	1	ENSG00000203943	protein_coding
DNASE2B	1	84398532..84415018	0.208677	1.11191	2.16131	0.129445	0.258964	1	ENSG00000137976	protein_coding
AL844170.1	1	84477039..84479157	0.372706	1.22357	2.33523	0.0508718	0.155639	1	ENSG00000285361	lncRNA
RPF1	1	84479259..84498352	3.13922	-0.621916	-1.53892	0.0119531	0.0788053	1	ENSG00000117133	protein_coding
GNG5	1	complement(84498325..84506581)	7.37385	-0.492457	-1.40684	0.052889	0.159004	1	ENSG00000174021	protein_coding
AL359762.3	1	complement(84498350..84556688)	0.234006	1.44801	2.72832	0.0147747	0.0863498	1	ENSG00000285851	lncRNA
SPATA1	1	84506300..84566194	0.0296303	0.334286	1.26075	0.726393	#N/A	1	ENSG00000122432	protein_coding
CTBS	1	complement(84549611..84574480)	0.708093	0.0625194	1.04429	0.805047	0.861961	1	ENSG00000117151	protein_coding
AL359762.1	1	84574129..84583620	0.203737	-0.65364	-1.57313	0.449738	0.576916	1	ENSG00000284882	lncRNA
AL359762.2	1	84607099..84610697	0.0538802	-0.33802	-1.26402	0.793765	#N/A	1	ENSG00000285374	lncRNA
LINC01555	1	complement(84628230..84635020)	0.296341	1.22791	2.34227	0.055069	0.162312	1	ENSG00000180869	lncRNA
SSX2IP	1	complement(84643707..84690803)	1.74838	-0.345676	-1.27075	0.117484	0.244971	1	ENSG00000117155	protein_coding
AC104169.1	1	84785427..84786714	0.187329	0.849459	1.80183	0.242099	0.382523	1	ENSG00000285325	lncRNA
LPAR3	1	complement(84811602..84893206)	0.288365	1.56529	2.95936	0.00387349	0.0498763	1	ENSG00000171517	protein_coding
MCOLN2	1	complement(84925583..84997113)	0.0550083	1.43537	2.70451	0.0897229	0.21051	1	ENSG00000153898	protein_coding
WDR63	1	84999147..85133138	0.880352	-0.2554	-1.19367	0.463129	0.588626	1	ENSG00000162643	protein_coding
MCOLN3	1	complement(85018082..85048500)	0.25325	1.04991	2.0704	0.0233673	0.104884	1	ENSG00000055732	protein_coding
MIR4423	1	85133794..85133873	0	#N/A	#N/A	#N/A	#N/A	#N/A	ENSG00000266110	miRNA
AL603750.1	1	complement(85152487..85154203)	0	#N/A	#N/A	#N/A	#N/A	#N/A	ENSG00000280099	TEC
SYDE2	1	complement(85156889..85201016)	1.45927	-0.747223	-1.67856	0.000719515	0.0256924	1	ENSG00000097096	protein_coding
C1orf52	1	complement(85249953..85259672)	1.25428	-0.275405	-1.21033	0.3673	0.502805	1	ENSG00000162642	protein_coding
AL590113.1	1	85264296..85264402	0	#N/A	#N/A	#N/A	#N/A	#N/A	ENSG00000223254	misc_RNA
BCL10	1	complement(85265776..85276632)	0.81757	0.270111	1.2059	0.34785	0.485094	1	ENSG00000142867	protein_coding
AL078459.1	1	85276388..85448124	0.190566	1.08846	2.12646	0.0370654	0.13129	1	ENSG00000223653	lncRNA
DDAH1	1	complement(85318481..85578363)	12.219	-0.71629	-1.64295	0.000598808	0.0239404	1	ENSG00000153904	protein_coding
AL360219.1	1	complement(85435175..85435284)	0	#N/A	#N/A	#N/A	#N/A	#N/A	ENSG00000199459	misc_RNA
AL360219.2	1	85467295..85467660	0.102313	1.43274	2.69959	0.343083	#N/A	1	ENSG00000273264	lncRNA
AC092807.4	1	complement(85482281..85578250)	0.245674	1.1154	2.16655	0.0286063	0.11518	1	ENSG00000282057	lncRNA
AC092807.3	1	complement(85578500..85578742)	0	#N/A	#N/A	#N/A	#N/A	#N/A	ENSG00000272691	lncRNA
CCN1	1	85580761..85583950	17.9549	-0.691756	-1.61525	0.000649512	0.0246765	1	ENSG00000142871	protein_coding
AC092807.1	1	85592280..85592356	0	#N/A	#N/A	#N/A	#N/A	#N/A	ENSG00000199934	snoRNA
AC092807.2	1	85599131..85600734	0	#N/A	#N/A	#N/A	#N/A	#N/A	ENSG00000230285	lncRNA
ZNHIT6	1	complement(85649417..85708433)	1.58327	0.109843	1.07911	0.580463	0.688436	1	ENSG00000117174	protein_coding
COL24A1	1	complement(85729233..86156943)	0.215184	0.472538	1.38755	0.199002	0.337692	1	ENSG00000171502	protein_coding
LINC02795	1	complement(86288704..86320711)	0.309702	1.55112	2.93044	0.0053619	0.0558123	1	ENSG00000285210	lncRNA
ODF2L	1	complement(86346824..86396342)	0.616897	0.0304322	1.02132	0.902638	0.933376	1	ENSG00000122417	protein_coding
MIR7856	1	complement(86357632..86357687)	0	#N/A	#N/A	#N/A	#N/A	#N/A	ENSG00000278281	miRNA
CLCA2	1	86424171..86456553	0.0829736	1.61706	3.0675	0.0187748	0.0947159	1	ENSG00000137975	protein_coding
CLCA1	1	86468368..86500259	0.081708	1.31609	2.4899	0.108021	0.233328	1	ENSG00000016490	protein_coding
CLCA4	1	86547078..86580754	0.0673171	0.440001	1.35661	0.596402	0.701547	1	ENSG00000016602	protein_coding
CLCA4-AS1	1	complement(86571181..86696311)	0.152454	1.93267	3.81761	0.00544101	0.0560108	1	ENSG00000236915	lncRNA
AL049597.2	1	complement(86703502..86704462)	0.1434	1.76717	3.40386	0.0538765	#N/A	1	ENSG00000261737	lncRNA
SH3GLB1	1	86704570..86748184	3.06778	-0.459274	-1.37485	0.023926	0.106011	1	ENSG00000097033	protein_coding
AL355981.1	1	complement(86821558..86834169)	0.342138	1.09555	2.13695	0.0703206	0.184436	1	ENSG00000284846	lncRNA
SELENOF	1	complement(86862445..86914424)	5.3796	-0.327736	-1.25504	0.151972	0.284291	1	ENSG00000183291	protein_coding
HS2ST1	1	86914635..87109982	2.29415	-0.450636	-1.36664	0.0312675	0.119948	1	ENSG00000153936	protein_coding
AL121989.1	1	complement(86932199..86934891)	0.110944	0.69017	1.61347	0.483485	#N/A	1	ENSG00000267734	lncRNA
AC093155.3	1	86993009..87169204	0.125697	-1.20794	-2.31008	0.236052	0.376097	1	ENSG00000267561	protein_coding
LINC01140	1	87129765..87169198	0.138572	1.15888	2.23284	0.0530159	0.159195	1	ENSG00000267272	lncRNA
LINC02801	1	87212669..87264741	0.267434	1.16318	2.2395	0.0133152	0.0827388	1	ENSG00000284240	lncRNA
LMO4	1	87328880..87348923	3.18195	-0.651091	-1.57036	0.00191048	0.0374384	1	ENSG00000143013	protein_coding
LINC01364	1	complement(87353521..87371683)	0.013708	1.46614	2.76283	0.364616	#N/A	1	ENSG00000227290	lncRNA
PKN2-AS1	1	complement(87620803..88685204)	0.23162	1.28359	2.43444	0.000777805	0.0266159	1	ENSG00000237505	lncRNA
AL445437.1	1	complement(87805286..87808372)	0	#N/A	#N/A	#N/A	#N/A	#N/A	ENSG00000279778	TEC
AL445438.1	1	88462936..88464079	0.0415378	2.39498	5.25971	0.155988	#N/A	1	ENSG00000286758	lncRNA
RN7SL583P	1	complement(88477828..88478114)	0.0431405	-2.64254	-6.2443	0.422037	#N/A	1	ENSG00000239504	misc_RNA
AC093578.2	1	88520000..88520170	0.146398	3.90976	15.0299	0.087241	#N/A	1	ENSG00000274321	misc_RNA
PKN2	1	88684222..88836255	2.44723	-0.612904	-1.52933	0.00537224	0.0558123	1	ENSG00000065243	protein_coding
RNU6-125P	1	88816779..88816885	0	#N/A	#N/A	#N/A	#N/A	#N/A	ENSG00000207234	snRNA
GTF2B	1	complement(88852633..88891944)	1.16116	-0.578328	-1.49312	0.126872	0.255838	1	ENSG00000137947	protein_coding
KYAT3	1	complement(88935773..88992953)	3.35844	-0.71356	-1.63985	0.00808075	0.0660109	1	ENSG00000137944	protein_coding
RBMXL1	1	complement(88979456..88992960)	0.825206	0.270425	1.20616	0.31136	0.449938	1	ENSG00000213516	protein_coding
GBP3	1	complement(89006679..89022894)	1.09074	-0.0748416	-1.05325	0.795086	0.854841	1	ENSG00000117226	protein_coding
AL160008.1	1	complement(89020246..89020365)	0	#N/A	#N/A	#N/A	#N/A	#N/A	ENSG00000202385	misc_RNA
GBP1	1	complement(89052319..89065230)	0.361181	0.663947	1.58441	0.085529	0.205231	1	ENSG00000117228	protein_coding
GBP2	1	complement(89106132..89150456)	0.410419	1.24903	2.37682	0.000121913	0.0113705	1	ENSG00000162645	protein_coding
AC104459.1	1	89128432..89144695	0.14059	0.509701	1.42376	0.453812	0.580371	1	ENSG00000286802	lncRNA
GBP7	1	complement(89131742..89176009)	0.0441415	1.25641	2.38901	0.269625	#N/A	1	ENSG00000213512	protein_coding
GBP4	1	complement(89181144..89198942)	0.191599	1.36957	2.58394	0.0176525	0.0926271	1	ENSG00000162654	protein_coding
AC099063.4	1	89198714..89207040	0.369143	1.26669	2.4061	0.0623757	0.172767	1	ENSG00000284734	lncRNA
GBP5	1	complement(89258950..89272804)	0.237598	0.690802	1.61418	0.0971786	0.219784	1	ENSG00000154451	protein_coding
AC099063.1	1	89260582..89269754	0	#N/A	#N/A	#N/A	#N/A	#N/A	ENSG00000237568	lncRNA
GBP6	1	89364058..89386461	0.114716	-0.292273	-1.22457	0.685601	0.770368	1	ENSG00000183347	protein_coding
AL596214.1	1	complement(89427533..89525472)	0.225545	1.35367	2.55561	0.0169186	0.0910787	1	ENSG00000286548	lncRNA
LRRC8B	1	89524836..89597864	0.556633	0.402143	1.32147	0.0860374	0.2059	1	ENSG00000197147	protein_coding
LRRC8C-DT	1	complement(89581291..89632916)	0.247325	1.2263	2.33966	0.00129681	0.0326348	1	ENSG00000231999	lncRNA
AC093423.2	1	89629725..89676386	0.0439358	3.57532	11.92	0.130534	#N/A	1	ENSG00000230735	lncRNA
LRRC8C	1	89633072..89769903	0.393717	0.579127	1.49394	0.0196618	0.0964203	1	ENSG00000171488	protein_coding
AC093423.3	1	89633140..89933250	0	#N/A	#N/A	#N/A	#N/A	#N/A	ENSG00000271949	protein_coding
AC099568.1	1	89788914..89790492	0.143009	-0.0641963	-1.0455	0.95787	#N/A	1	ENSG00000231613	lncRNA
AC099568.2	1	complement(89820174..89820868)	0.118069	1.12947	2.18779	0.308515	#N/A	1	ENSG00000272931	lncRNA
LRRC8D	1	89821014..89936611	3.15372	0.059628	1.0422	0.763206	0.830273	1	ENSG00000171492	protein_coding
AL391497.1	1	89939601..89940147	0.13769	2.08346	4.23823	0.0631663	#N/A	1	ENSG00000272672	lncRNA
RN7SKP272	1	complement(89987713..89987944)	0.127322	-0.381865	-1.30302	0.792816	#N/A	1	ENSG00000252797	misc_RNA
ZNF326	1	89995110..90035533	1.09325	-0.407984	-1.32683	0.0521711	0.157943	1	ENSG00000162664	protein_coding
AL161797.1	1	90045998..90047109	0.0925972	-0.500525	-1.41473	0.703049	#N/A	1	ENSG00000287015	lncRNA
AC098656.1	1	90242088..90284188	0.141029	-0.262608	-1.19965	0.787417	#N/A	1	ENSG00000287406	lncRNA
RNU6-695P	1	complement(90253456..90253559)	0	#N/A	#N/A	#N/A	#N/A	#N/A	ENSG00000212459	snRNA
AL627316.1	1	complement(90388193..90420396)	0.306015	1.24852	2.37598	0.0362709	0.129838	1	ENSG00000287372	lncRNA
LINC02787	1	complement(90510910..90533472)	0	#N/A	#N/A	#N/A	#N/A	#N/A	ENSG00000229201	lncRNA
SNORD3G	1	90657750..90657964	0	#N/A	#N/A	#N/A	#N/A	#N/A	ENSG00000199666	snoRNA
BARHL2	1	complement(90711539..90717302)	0.341067	0.0226039	1.01579	0.970302	0.980739	1	ENSG00000143032	protein_coding
AC092805.1	1	90719576..90725620	0.117784	0.955689	1.93951	0.215055	0.354242	1	ENSG00000287076	lncRNA
LINC02609	1	complement(90769086..90851658)	0.508182	0.259775	1.19729	0.213562	0.352829	1	ENSG00000233593	lncRNA
LINC02788	1	90835660..90849472	0.0300072	-1.69813	-3.2448	0.371071	#N/A	1	ENSG00000285532	lncRNA
LINC01763	1	90851122..90855253	0.112784	0.775504	1.71179	0.346826	0.48426	1	ENSG00000225446	lncRNA
AC091614.1	1	complement(90860550..90862920)	0.156439	0.720479	1.64773	0.415709	#N/A	1	ENSG00000272094	lncRNA
ZNF644	1	complement(90915298..91022272)	4.62609	-0.581465	-1.49637	0.00669724	0.0613056	1	ENSG00000122482	protein_coding
HFM1	1	complement(91260766..91404856)	0.160031	-0.526294	-1.44022	0.365908	0.501342	1	ENSG00000162669	protein_coding
BX323048.1	1	91261625..91261724	0	#N/A	#N/A	#N/A	#N/A	#N/A	ENSG00000206817	misc_RNA
CDC7	1	91500851..91525764	0.398105	0.172923	1.12734	0.709556	0.789177	1	ENSG00000097046	protein_coding
TGFBR3	1	complement(91680343..91906335)	0.496072	-0.417044	-1.33519	0.166895	0.301918	1	ENSG00000069702	protein_coding
RN7SL653P	1	complement(91829774..91830066)	0.208054	-1.75814	-3.38263	0.268888	#N/A	1	ENSG00000239794	misc_RNA
BRDT	1	91949371..92014426	0.0334452	1.29452	2.45295	0.164409	#N/A	1	ENSG00000137948	protein_coding
EPHX4	1	92029985..92063538	0.206605	1.21816	2.3265	0.102425	0.226517	1	ENSG00000172031	protein_coding
SETSIP	1	complement(92074533..92075441)	0.415885	1.13879	2.20197	0.0831716	0.202036	1	ENSG00000230667	protein_coding
BTBD8	1	92080305..92184725	0.582922	0.0280573	1.01964	0.920113	0.945935	1	ENSG00000189195	protein_coding
AC104836.1	1	92189237..92190707	0.175276	1.05549	2.07843	0.150973	0.283127	1	ENSG00000273487	lncRNA
C1orf146	1	92217915..92245813	0.0232253	3.90987	15.031	0.0854904	#N/A	1	ENSG00000203910	protein_coding
GLMN	1	complement(92246402..92298987)	0.377815	-0.316148	-1.245	0.553426	0.665416	1	ENSG00000174842	protein_coding
RPAP2	1	92299059..92402056	0.887775	0.121643	1.08797	0.521209	0.638395	1	ENSG00000122484	protein_coding
RN7SL824P	1	complement(92402389..92402685)	0.0409795	-2.79825	-6.95596	0.402031	#N/A	1	ENSG00000242764	misc_RNA
GFI1	1	complement(92473043..92486925)	0.208606	1.28756	2.44115	0.0222977	0.102347	1	ENSG00000162676	protein_coding
EVI5	1	complement(92508696..92792404)	3.09192	-0.328582	-1.25578	0.103896	0.228386	1	ENSG00000067208	protein_coding
RNU4-59P	1	complement(92700819..92700934)	0	#N/A	#N/A	#N/A	#N/A	#N/A	ENSG00000201317	snRNA
RPL5	1	92832013..92841924	66.4646	-0.599385	-1.51507	0.00846314	0.067686	1	ENSG00000122406	protein_coding
DIPK1A	1	complement(92832737..92961522)	0.727199	-0.0886598	-1.06338	0.821697	0.87435	1	ENSG00000154511	protein_coding
SNORD21	1	92837289..92837383	10.3528	-2.12832	-4.37208	0.00102474	0.0303414	1	ENSG00000206680	snoRNA
SNORA66	1	92840719..92840851	11.8213	-1.21999	-2.32945	0.029214	0.116354	1	ENSG00000207523	snoRNA
AL162740.1	1	92846059..92846182	0	#N/A	#N/A	#N/A	#N/A	#N/A	ENSG00000207022	snoRNA
RNU6-970P	1	complement(92969604..92969710)	0	#N/A	#N/A	#N/A	#N/A	#N/A	ENSG00000252121	snRNA
RN7SL692P	1	complement(92974827..92975114)	0.040352	-0.124689	-1.09027	0.941732	#N/A	1	ENSG00000239710	misc_RNA
AC093577.2	1	92978265..92987367	0.121021	0.896503	1.86155	0.226644	0.36657	1	ENSG00000287797	lncRNA
RNU6-210P	1	93010257..93010351	0	#N/A	#N/A	#N/A	#N/A	#N/A	ENSG00000252752	snRNA
RN7SKP123	1	93026252..93026542	0.0641573	3.51874	11.4616	0.118148	#N/A	1	ENSG00000222664	misc_RNA
AC093577.1	1	complement(93027410..93027506)	0.0638212	-1.92007	-3.78442	0.5661	#N/A	1	ENSG00000251837	misc_RNA
MTF2	1	93079235..93139079	0.991458	-0.181727	-1.13424	0.50447	0.62424	1	ENSG00000143033	protein_coding
TMED5	1	complement(93149742..93180516)	3.08132	-0.224016	-1.16798	0.273129	0.413078	1	ENSG00000117500	protein_coding
CCDC18	1	93179919..93278730	0.537875	-0.511632	-1.42566	0.189264	0.326725	1	ENSG00000122483	protein_coding
CCDC18-AS1	1	complement(93262186..93346025)	0.422247	0.461555	1.37702	0.168723	0.303872	1	ENSG00000223745	lncRNA
DR1	1	93345907..93369493	1.53465	0.0409588	1.0288	0.83044	0.880482	1	ENSG00000117505	protein_coding
AL137159.1	1	93385711..93385817	0	#N/A	#N/A	#N/A	#N/A	#N/A	ENSG00000207379	misc_RNA
FNBP1L	1	93448131..93554661	7.26785	-0.642539	-1.56107	0.00227507	0.0405185	1	ENSG00000137942	protein_coding
BCAR3	1	complement(93561741..93847150)	2.99904	-0.56247	-1.4768	0.00574383	0.0573387	1	ENSG00000137936	protein_coding
BCAR3-AS1	1	93592199..93605573	0.170873	-0.0663722	-1.04708	0.931386	0.953839	1	ENSG00000224093	lncRNA
MIR760	1	93846832..93846911	0	#N/A	#N/A	#N/A	#N/A	#N/A	ENSG00000211575	miRNA
AL049796.1	1	93847174..93848939	0.32492	-0.0943281	-1.06757	0.879988	0.916679	1	ENSG00000260464	lncRNA
DNTTIP2	1	complement(93866284..93879918)	2.55287	-0.282246	-1.21609	0.165865	0.300668	1	ENSG00000067334	protein_coding
GCLM	1	complement(93885199..93909456)	3.33766	-0.00678502	-1.00471	0.973984	0.982859	1	ENSG00000023909	protein_coding
ABCA4	1	complement(93992834..94121148)	0.0429236	0.201775	1.15011	0.774639	0.839301	1	ENSG00000198691	protein_coding
AC093579.1	1	94145111..94145619	0	#N/A	#N/A	#N/A	#N/A	#N/A	ENSG00000233482	lncRNA
ARHGAP29	1	complement(94148988..94275068)	1.15855	-0.0787903	-1.05613	0.687807	0.771978	1	ENSG00000137962	protein_coding
RN7SL440P	1	94150738..94151080	0	#N/A	#N/A	#N/A	#N/A	#N/A	ENSG00000264963	misc_RNA
ARHGAP29-AS1	1	94247819..94411036	0.0917946	1.03676	2.05162	0.13889	0.269323	1	ENSG00000226835	lncRNA
AC097059.1	1	complement(94318479..94324569)	0.286423	1.9967	3.99086	0.0490673	#N/A	1	ENSG00000236098	lncRNA
AC118469.2	1	complement(94417743..94418228)	0.754722	1.82758	3.54941	0.0124146	0.0802066	1	ENSG00000286692	lncRNA
ABCD3	1	94418389..94518666	1.47351	-0.269614	-1.20549	0.216202	0.355544	1	ENSG00000117528	protein_coding
F3	1	complement(94529173..94541759)	0.73406	-0.134167	-1.09746	0.765921	0.83246	1	ENSG00000117525	protein_coding
AC093117.1	1	complement(94585556..94592297)	0.281141	1.30704	2.47433	0.04477	0.145286	1	ENSG00000223675	lncRNA
MIR378G	1	complement(94745860..94745900)	0	#N/A	#N/A	#N/A	#N/A	#N/A	ENSG00000263526	miRNA
SLC44A3	1	94820342..94895246	0.0743543	1.90602	3.74773	0.0192645	0.0958745	1	ENSG00000143036	protein_coding
CNN3	1	complement(94896949..94927223)	60.6269	-0.333433	-1.26001	0.12627	0.255162	1	ENSG00000117519	protein_coding
AC105942.1	1	94927361..94963616	0.937266	-0.0668817	-1.04745	0.865309	0.905799	1	ENSG00000235501	lncRNA
ALG14	1	complement(94974405..95072951)	0.317289	0.613934	1.53043	0.0402377	0.137274	1	ENSG00000172339	protein_coding
ALG14-AS1	1	95061596..95067545	0.379587	1.27281	2.41632	0.061344	0.171541	1	ENSG00000230427	lncRNA
TLCD4	1	95117355..95197607	0.224863	1.074	2.10527	0.0130937	0.0819979	1	ENSG00000152078	protein_coding
TLCD4-RWDD3	1	95117923..95247225	0.17328	-1.01495	-2.02083	0.25008	0.390144	1	ENSG00000271092	protein_coding
AC092802.4	1	95120147..95138554	0.044986	2.00439	4.01219	0.22508	#N/A	1	ENSG00000231992	lncRNA
AC092802.1	1	complement(95125511..95125609)	0	#N/A	#N/A	#N/A	#N/A	#N/A	ENSG00000206679	misc_RNA
AC092802.2	1	complement(95161676..95233982)	0.113777	0.734118	1.66338	0.260825	0.400744	1	ENSG00000226026	lncRNA
RWDD3	1	95234210..95247225	0.742211	0.311123	1.24067	0.52211	0.639182	1	ENSG00000122481	protein_coding
AC092802.3	1	complement(95243167..95278940)	0.192906	-0.0825333	-1.05888	0.922736	0.947747	1	ENSG00000228852	lncRNA
AC092802.5	1	95282233..95287702	0.13152	1.27725	2.42376	0.0953595	0.217583	1	ENSG00000287919	lncRNA
LINC01760	1	complement(95310928..95318263)	0	#N/A	#N/A	#N/A	#N/A	#N/A	ENSG00000228504	lncRNA
LINC01650	1	complement(95351251..95352676)	0.184737	0.352711	1.27696	0.669902	0.758317	1	ENSG00000230434	lncRNA
AL445218.1	1	complement(95356229..95381000)	0.0559837	-0.579162	-1.49398	0.696856	#N/A	1	ENSG00000237954	lncRNA
LINC01761	1	95474737..95479356	0.107349	1.57094	2.97099	0.0243973	0.107024	1	ENSG00000233907	lncRNA
LINC02607	1	95510059..95782342	0.417844	0.933925	1.91047	0.0315296	0.120341	1	ENSG00000228971	lncRNA
AL683887.1	1	95743096..95759470	0	#N/A	#N/A	#N/A	#N/A	#N/A	ENSG00000271252	lncRNA
LINC02790	1	95937901..96022890	0.254974	0.616671	1.53333	0.32446	0.462936	1	ENSG00000237435	lncRNA
RNU1-130P	1	96225901..96226060	0	#N/A	#N/A	#N/A	#N/A	#N/A	ENSG00000200800	snRNA
LINC01787	1	complement(96254069..96374125)	0.204816	1.13171	2.19118	0.168349	0.303653	1	ENSG00000231987	lncRNA
RN7SL831P	1	96583209..96583527	0.0384831	-2.64275	-6.24522	0.418358	#N/A	1	ENSG00000241992	misc_RNA
RN7SKP270	1	complement(96695856..96696167)	0.185153	0.78932	1.72826	0.489733	#N/A	1	ENSG00000223229	misc_RNA
PTBP2	1	96721665..96823738	0.644374	0.242102	1.18271	0.233087	0.373243	1	ENSG00000117569	protein_coding
DPYD	1	complement(97077743..97995000)	1.71155	-0.332444	-1.25914	0.0993371	0.222685	1	ENSG00000188641	protein_coding
DPYD-AS1	1	97095923..97322955	0.187207	1.2996	2.46161	0.0902861	0.211093	1	ENSG00000232878	lncRNA
DPYD-IT1	1	complement(97394154..97420141)	0.0151757	-1.92028	-3.78498	0.566053	#N/A	1	ENSG00000232542	lncRNA
DPYD-AS2	1	97796921..97798066	0.129207	-0.273638	-1.20885	0.793357	#N/A	1	ENSG00000235777	lncRNA
MIR137HG	1	complement(97933474..98049863)	0.332684	0.299007	1.2303	0.359796	0.495706	1	ENSG00000225206	lncRNA
BX005019.1	1	complement(97967005..97968814)	0.264135	1.15377	2.22495	0.102717	0.226919	1	ENSG00000259946	lncRNA
MIR2682	1	complement(98045242..98045351)	0	#N/A	#N/A	#N/A	#N/A	#N/A	ENSG00000284247	miRNA
MIR137	1	complement(98046070..98046171)	0	#N/A	#N/A	#N/A	#N/A	#N/A	ENSG00000284202	miRNA
AC104453.1	1	complement(98052077..98054592)	0.490716	1.2281	2.34258	0.0271492	0.11265	1	ENSG00000285922	lncRNA
LINC01776	1	98210747..98272658	0.287604	1.12733	2.18453	0.0635768	0.174574	1	ENSG00000226053	lncRNA
AC095031.1	1	complement(98660388..98661059)	0	#N/A	#N/A	#N/A	#N/A	#N/A	ENSG00000280040	TEC
SNX7	1	98661701..98760500	1.59789	-0.219081	-1.16399	0.551404	0.663809	1	ENSG00000162627	protein_coding
PLPPR5	1	complement(98890245..99005032)	0.217467	0.191566	1.142	0.731026	0.806009	1	ENSG00000117598	protein_coding
AL445433.2	1	99004276..99244794	0.263926	1.33135	2.51639	0.0181077	0.093472	1	ENSG00000232825	lncRNA
PLPPR4	1	99263953..99309590	0.925282	-0.135469	-1.09845	0.611106	0.712985	1	ENSG00000117600	protein_coding
LINC01708	1	complement(99472332..99600995)	0.0227678	-0.304579	-1.23506	0.849912	#N/A	1	ENSG00000224445	lncRNA
PALMD	1	99646113..99694541	0.59615	0.557241	1.47145	0.0340071	0.125436	1	ENSG00000099260	protein_coding
FRRS1	1	complement(99708632..99766631)	0.0997958	0.935525	1.91259	0.16198	0.295885	1	ENSG00000156869	protein_coding
RNU4-75P	1	complement(99784740..99784885)	0	#N/A	#N/A	#N/A	#N/A	#N/A	ENSG00000201491	snRNA
AL451051.1	1	99791662..99791753	0	#N/A	#N/A	#N/A	#N/A	#N/A	ENSG00000202254	misc_RNA
AGL	1	99850361..99924023	0.910614	-0.372053	-1.29419	0.137871	0.268248	1	ENSG00000162688	protein_coding
AC118553.1	1	complement(99968383..99969864)	0.153516	-2.04442	-4.12509	0.135597	#N/A	1	ENSG00000228084	lncRNA
SLC35A3	1	99969351..100035634	0.430482	0.596126	1.51165	0.00354828	0.0480096	1	ENSG00000117620	protein_coding
AC118553.2	1	99970011..100083321	0.211435	0.0615708	1.0436	0.901983	0.932938	1	ENSG00000283761	protein_coding
RNU6-750P	1	99978939..99979045	0	#N/A	#N/A	#N/A	#N/A	#N/A	ENSG00000212248	snRNA
RNU6-1318P	1	complement(100000637..100000739)	0	#N/A	#N/A	#N/A	#N/A	#N/A	ENSG00000202259	snRNA
MFSD14A	1	100038095..100083377	3.49792	-0.520197	-1.43415	0.0221453	0.102044	1	ENSG00000156875	protein_coding
AC093019.2	1	complement(100057990..100084471)	0	#N/A	#N/A	#N/A	#N/A	#N/A	ENSG00000241073	lncRNA
SASS6	1	complement(100083563..100132955)	0.541501	-0.203715	-1.15166	0.642997	0.73692	1	ENSG00000156876	protein_coding
TRMT13	1	100133150..100150498	0.750456	0.0594062	1.04204	0.85522	0.898575	1	ENSG00000122435	protein_coding
LRRC39	1	complement(100148449..100178273)	0.146185	-0.669959	-1.59103	0.398828	0.531919	1	ENSG00000122477	protein_coding
DBT	1	complement(100186919..100249834)	0.79012	0.311053	1.24061	0.118543	0.246267	1	ENSG00000137992	protein_coding
AL445928.2	1	100220488..100253414	0.19308	1.18786	2.27815	0.0688804	0.182502	1	ENSG00000285530	lncRNA
RTCA-AS1	1	complement(100251528..100266179)	0.256128	0.939244	1.91752	0.00247269	0.0413418	1	ENSG00000224616	lncRNA
RTCA	1	100266207..100292769	4.29338	-0.511662	-1.42569	0.0168863	0.0909733	1	ENSG00000137996	protein_coding
MIR553	1	100281241..100281308	0	#N/A	#N/A	#N/A	#N/A	#N/A	ENSG00000207750	miRNA
AC104457.2	1	100344477..100345242	0.0403056	3.51874	11.4616	0.119208	#N/A	1	ENSG00000223906	lncRNA
CDC14A	1	100345001..100520277	0.244365	0.265297	1.20188	0.539908	0.654256	1	ENSG00000079335	protein_coding
AL589990.1	1	complement(100462399..100485997)	0.138232	1.95793	3.88504	0.0813447	#N/A	1	ENSG00000228086	lncRNA
GPR88	1	100538139..100542021	0.0883729	0.385407	1.30623	0.609708	0.711722	1	ENSG00000181656	protein_coding
LINC01349	1	complement(100627049..100640613)	0	#N/A	#N/A	#N/A	#N/A	#N/A	ENSG00000230402	lncRNA
AC099670.3	1	100628230..100641723	0.164137	1.50986	2.84782	0.0536732	0.160219	1	ENSG00000285525	lncRNA
VCAM1	1	100719742..100739045	0.736626	0.506878	1.42097	0.037238	0.131638	1	ENSG00000162692	protein_coding
EXTL2	1	complement(100872372..100895179)	1.2719	-0.228193	-1.17137	0.377687	0.512192	1	ENSG00000162694	protein_coding
AC104506.1	1	100894928..100895356	0.299551	-0.485163	-1.39974	0.660218	#N/A	1	ENSG00000273204	lncRNA
SLC30A7	1	100896076..100981757	1.11429	-0.133052	-1.09661	0.506342	0.625901	1	ENSG00000162695	protein_coding
DPH5	1	complement(100989623..101026088)	2.00093	-0.393708	-1.31377	0.12232	0.250537	1	ENSG00000117543	protein_coding
AC093157.2	1	100995473..100996260	0.0853328	1.23216	2.34918	0.334507	#N/A	1	ENSG00000235795	lncRNA
AC093157.1	1	101025844..101090513	0.353727	0.858909	1.81367	0.00879259	0.068821	1	ENSG00000233184	lncRNA
AC093157.3	1	101133153..101133339	0	#N/A	#N/A	#N/A	#N/A	#N/A	ENSG00000252765	scaRNA
AL109741.1	1	complement(101235683..101236528)	0	#N/A	#N/A	#N/A	#N/A	#N/A	ENSG00000225938	lncRNA
S1PR1	1	101236865..101243713	0.320849	0.95523	1.93889	0.0277664	0.113729	1	ENSG00000170989	protein_coding
LINC01307	1	101323337..101390303	0.0974898	2.92417	7.59037	0.01675	#N/A	1	ENSG00000231671	lncRNA
LINC01709	1	101639509..101787572	0.0610334	0.5796	1.49444	0.485472	0.60752	1	ENSG00000226715	lncRNA
RNU6-965P	1	complement(101728642..101728737)	0	#N/A	#N/A	#N/A	#N/A	#N/A	ENSG00000252530	snRNA
OLFM3	1	complement(101802574..101997030)	0.277783	0.154962	1.11339	0.748995	0.820299	1	ENSG00000118733	protein_coding
RNU6-352P	1	101859851..101859957	0	#N/A	#N/A	#N/A	#N/A	#N/A	ENSG00000252717	snRNA
AC114485.1	1	complement(102199739..102389630)	0.718062	1.29767	2.45831	0.0221758	0.10205	1	ENSG00000233359	lncRNA
AC099567.1	1	complement(102763322..102853842)	0	#N/A	#N/A	#N/A	#N/A	#N/A	ENSG00000230864	lncRNA
COL11A1	1	complement(102876467..103108872)	28.5695	-0.504164	-1.4183	0.0318677	0.12111	1	ENSG00000060718	protein_coding
AC095032.2	1	103414879..103425465	2.22297	1.20512	2.30556	0.0159372	0.0889169	1	ENSG00000230759	lncRNA
AC095032.1	1	complement(103415980..103525511)	0.251306	2.47	5.54042	6.21838e-05	0.0072428	1	ENSG00000224613	lncRNA
RN7SKP285	1	103523562..103523879	0.307767	-0.15313	-1.11198	0.88793	#N/A	1	ENSG00000222069	misc_RNA
RNPC3	1	103525691..103555239	0.506976	0.100382	1.07206	0.740331	0.813557	1	ENSG00000185946	protein_coding
AMY2B	1	103553815..103579534	0.367798	0.607991	1.52414	0.0521022	0.157857	1	ENSG00000240038	protein_coding
AMY2A	1	103616811..103625780	0.125857	1.07345	2.10447	0.145466	0.27687	1	ENSG00000243480	protein_coding
AMY1A	1	103655290..103664554	0.239194	0.956293	1.94032	0.174429	0.310454	1	ENSG00000237763	protein_coding
AMY1B	1	complement(103687415..103696680)	0.244209	0.810762	1.75414	0.25855	0.398392	1	ENSG00000174876	protein_coding
AMY1C	1	103750406..103758690	0.0384503	0.91376	1.88395	0.463859	#N/A	1	ENSG00000187733	protein_coding
AL591888.1	1	complement(104998406..105032365)	0.0100011	-1.92007	-3.78442	0.5661	#N/A	1	ENSG00000285981	lncRNA
LINC01676	1	complement(105587575..105618991)	0.0684069	1.05937	2.08402	0.151142	0.28332	1	ENSG00000230768	lncRNA
LINC01677	1	complement(105927620..106028277)	0.171143	0.948263	1.92955	0.170696	0.306027	1	ENSG00000233047	lncRNA
AL355306.2	1	105956694..106124564	0.182123	1.15004	2.2192	0.0299712	0.117491	1	ENSG00000237480	lncRNA
LINC01661	1	106818224..106865316	0.195011	0.558252	1.47248	0.387915	0.5217	1	ENSG00000237460	lncRNA
PRMT6	1	107056674..107067636	0.830184	0.0468345	1.033	0.877492	0.914809	1	ENSG00000198890	protein_coding
NTNG1	1	107140007..107483458	0.472663	-0.236945	-1.17849	0.416633	0.547906	1	ENSG00000162631	protein_coding
VAV3	1	complement(107571161..107965180)	0.258605	0.0463851	1.03267	0.914464	0.941757	1	ENSG00000134215	protein_coding
MIR7852	1	107897223..107897304	0	#N/A	#N/A	#N/A	#N/A	#N/A	ENSG00000275455	miRNA
VAV3-AS1	1	107964443..107994607	0.0504032	1.97495	3.93114	0.195996	#N/A	1	ENSG00000230489	lncRNA
LINC02785	1	108040263..108076020	0.139504	0.914904	1.88544	0.133455	0.263425	1	ENSG00000226822	lncRNA
SLC25A24	1	complement(108134043..108200849)	1.59471	-0.572815	-1.48742	0.0121256	0.0793732	1	ENSG00000085491	protein_coding
AL359258.2	1	108199926..108201491	0.29765	1.89758	3.72589	0.0151507	0.0870903	1	ENSG00000260879	lncRNA
AL359258.3	1	108200413..108202743	0	#N/A	#N/A	#N/A	#N/A	#N/A	ENSG00000280186	TEC
NBPF4	1	complement(108223341..108244081)	0.019448	0.958233	1.94293	0.426424	#N/A	1	ENSG00000196427	protein_coding
AL359258.1	1	complement(108261196..108273689)	0.203255	1.29443	2.4528	0.0498382	0.154141	1	ENSG00000238122	lncRNA
AL390038.1	1	108420689..108433184	0.153441	0.575811	1.49051	0.486481	0.608236	1	ENSG00000224698	lncRNA
NBPF6	1	108450282..108471002	0.0172057	2.58809	6.01303	0.0949235	#N/A	1	ENSG00000186086	protein_coding
FAM102B	1	108560089..108644900	0.773616	0.442121	1.3586	0.0338374	0.125145	1	ENSG00000162636	protein_coding
HENMT1	1	complement(108648290..108661526)	0.114486	0.306464	1.23667	0.67718	0.763852	1	ENSG00000162639	protein_coding
AL160171.1	1	108661533..108666246	0.211796	1.70299	3.25575	0.0743317	#N/A	1	ENSG00000285923	lncRNA
PRPF38B	1	108692310..108702928	5.08766	-0.591682	-1.507	0.00271824	0.0430081	1	ENSG00000134186	protein_coding
FNDC7	1	108712908..108742749	0.0438659	0.571431	1.486	0.526575	#N/A	1	ENSG00000143107	protein_coding
AL591719.2	1	complement(108734256..108734725)	0.0315309	-0.222384	-1.16666	0.90309	#N/A	1	ENSG00000232971	lncRNA
STXBP3	1	108746674..108809523	1.52566	-0.215975	-1.16149	0.403487	0.536218	1	ENSG00000116266	protein_coding
AKNAD1	1	complement(108815898..108963484)	0.13132	1.28896	2.44352	0.0415804	0.139741	1	ENSG00000162641	protein_coding
SPATA42	1	108857217..108858524	0.00964415	-1.92028	-3.78498	0.566053	#N/A	1	ENSG00000203897	lncRNA
GPSM2	1	108875350..108934545	0.509875	0.108802	1.07833	0.656671	0.747687	1	ENSG00000121957	protein_coding
CLCC1	1	complement(108929508..108963457)	2.29005	-0.15446	-1.11301	0.480934	0.60369	1	ENSG00000121940	protein_coding
WDR47	1	complement(108970214..109042113)	3.08717	-0.71794	-1.64483	0.00121106	0.0320995	1	ENSG00000085433	protein_coding
TAF13	1	complement(109062486..109076003)	2.26338	-0.886669	-1.8489	0.0373941	0.131973	1	ENSG00000197780	protein_coding
AL356488.3	1	complement(109087971..109090858)	0.315656	0.984647	1.97883	0.0523933	0.158243	1	ENSG00000273382	lncRNA
TMEM167B	1	109090764..109096934	2.15661	-0.42207	-1.33985	0.0652163	0.177135	1	ENSG00000215717	protein_coding
SCARNA2	1	109100193..109100612	7.68252	2.45105	5.46814	0.00296284	0.0442957	1	ENSG00000278249	scaRNA
AL356488.2	1	109100193..109100619	76.8799	-1.30313	-2.46764	0.000106126	0.010325	1	ENSG00000270066	lncRNA
C1orf194	1	complement(109105951..109113857)	0.994854	-0.478497	-1.39329	0.362456	0.498319	1	ENSG00000179902	protein_coding
KIAA1324	1	109113679..109206781	0.143013	0.200505	1.1491	0.680509	0.766248	1	ENSG00000116299	protein_coding
SARS1	1	109213918..109238182	27.4086	-0.555788	-1.46997	0.0113277	0.0768631	1	ENSG00000031698	protein_coding
CELSR2	1	109249539..109275751	1.65933	-0.412508	-1.331	0.0555799	0.163104	1	ENSG00000143126	protein_coding
PSRC1	1	complement(109279556..109283186)	2.11741	-0.688563	-1.61168	0.0249977	0.108383	1	ENSG00000134222	protein_coding
MYBPHL	1	complement(109292365..109307011)	0.0395079	0.332094	1.25884	0.765516	#N/A	1	ENSG00000221986	protein_coding
SORT1	1	complement(109309568..109397918)	3.9283	-0.153319	-1.11212	0.468107	0.592725	1	ENSG00000134243	protein_coding
PSMA5	1	complement(109399042..109426448)	1.73155	-0.0877567	-1.06272	0.688597	0.772725	1	ENSG00000143106	protein_coding
SYPL2	1	109466546..109482134	0.237882	0.613492	1.52996	0.25926	0.399106	1	ENSG00000143028	protein_coding
ATXN7L2	1	109483479..109492804	0.572885	-0.606476	-1.52254	0.093807	0.215567	1	ENSG00000162650	protein_coding
CYB561D1	1	109494052..109502932	0.303448	0.296283	1.22798	0.490404	0.611612	1	ENSG00000174151	protein_coding
AMIGO1	1	complement(109504178..109509738)	0.62042	0.163926	1.12033	0.602311	0.706044	1	ENSG00000181754	protein_coding
GPR61	1	109539872..109548406	0.264398	0.965826	1.95318	0.0407809	0.138272	1	ENSG00000156097	protein_coding
AL355310.3	1	complement(109539906..109543837)	0	#N/A	#N/A	#N/A	#N/A	#N/A	ENSG00000254942	lncRNA
GNAI3	1	109548615..109600195	2.99913	-0.336493	-1.26268	0.12112	0.2492	1	ENSG00000065135	protein_coding
RNU6V	1	complement(109591534..109591640)	0	#N/A	#N/A	#N/A	#N/A	#N/A	ENSG00000206832	snRNA
[truncated: 43,416 more rows]
