# Supplementary material for: The Potential Role of Thyroid Hormone Therapy in Neural Progenitor Cell Differentiation and Its Impact on Neurodevelopmental Disorders
Source: Mol Neurobiol. 2023 Nov 22;61(6):3330–42. doi: 10.1007/s12035-023-03751-8 (PMC11087352; doi:10.1007/s12035-023-03751-8)
Supplement: Supplementary file 2 — (XLSX 17.8 kb) [file 12035_2023_3751_MOESM2_ESM.xlsx]

## Sheet: H vs. C (GO enrichment anal...
GO term	Description	Detected Genes	DE Genes	P-values	FDR p-value	Gene ratio
0009987	cellular process	11090	278	3.38492e-09	2.95939e-06	0.0250676	1
0050789	regulation of biological process	9787	234	0.000495381	0.0341354	0.0239093	2
0050794	regulation of cellular process	9298	229	5.91502e-05	0.00693079	0.024629	3
0019222	regulation of metabolic process	5594	162	2.38504e-07	6.84396e-05	0.0289596	4
0060255	regulation of macromolecule metabolic process	5289	160	1.2136e-08	6.76396e-06	0.0302515	5
0031323	regulation of cellular metabolic process	5261	153	5.88146e-07	0.000151057	0.0290819	6
0080090	regulation of primary metabolic process	5228	152	6.81392e-07	0.000168866	0.0290742	7
0048518	positive regulation of biological process	5116	154	4.56806e-08	1.84367e-05	0.0301016	8
0048522	positive regulation of cellular process	4608	145	8.12457e-09	4.78199e-06	0.031467	9
0071840	cellular component organization or biogenesis	4602	148	9.42791e-10	1.21072e-06	0.0321599	10
0016043	cellular component organization	4557	145	3.64048e-09	2.95939e-06	0.0318192	11
0048519	negative regulation of biological process	4119	130	7.99662e-08	2.97264e-05	0.0315611	12
0044260	cellular macromolecule metabolic process	4053	118	3.11343e-05	0.0041886	0.0291142	13
0051171	regulation of nitrogen compound metabolic process	3919	128	1.29284e-08	6.76396e-06	0.0326614	14
0010468	regulation of gene expression	3864	123	1.44057e-07	4.73244e-05	0.0318323	15
0048523	negative regulation of cellular process	3830	124	4.4662e-08	1.84367e-05	0.032376	16
0009889	regulation of biosynthetic process	3760	116	2.21858e-06	0.000407008	0.0308511	17
0031326	regulation of cellular biosynthetic process	3721	115	2.31242e-06	0.000413485	0.0309057	18
0019219	regulation of nucleobase-containing compound metabolic process	3653	117	2.58781e-07	7.02988e-05	0.0320285	19
0010556	regulation of macromolecule biosynthetic process	3573	114	5.03498e-07	0.000134196	0.031906	20
2000112	regulation of cellular macromolecule biosynthetic process	3535	113	5.294e-07	0.000138487	0.0319661	21
0048583	regulation of response to stimulus	3336	95	0.000615201	0.0404202	0.0284772	22
0051252	regulation of RNA metabolic process	3316	109	2.26932e-07	6.67841e-05	0.0328709	23
0032502	developmental process	3207	94	0.000240376	0.0208316	0.0293109	24
2001141	regulation of RNA biosynthetic process	3121	93	0.000144354	0.0142597	0.0297981	25
1903506	regulation of nucleic acid-templated transcription	3104	93	0.000117776	0.0120559	0.0299613	26
0006355	regulation of transcription, DNA-templated	3100	92	0.000184753	0.0171699	0.0296774	27
0006807	nitrogen compound metabolic process	2964	97	1.84015e-06	0.000346587	0.032726	28
0009893	positive regulation of metabolic process	2963	106	3.87813e-09	2.95939e-06	0.0357746	29
0010604	positive regulation of macromolecule metabolic process	2778	104	4.49778e-10	7.83801e-07	0.037437	30
0031325	positive regulation of cellular metabolic process	2771	96	1.49578e-07	4.80214e-05	0.0346445	31
0044767	single-organism developmental process	2758	85	9.8314e-05	0.0102116	0.0308194	32
0034641	cellular nitrogen compound metabolic process	2576	95	8.0568e-09	4.78199e-06	0.0368789	33
0009966	regulation of signal transduction	2468	75	0.000443515	0.0329742	0.030389	34
0006357	regulation of transcription from RNA polymerase II promoter	2393	73	0.000482885	0.0337685	0.0305056	35
1901360	organic cyclic compound metabolic process	2382	81	4.31199e-06	0.000708269	0.034005	36
0051128	regulation of cellular component organization	2303	81	1.13013e-06	0.000245003	0.0351715	37
0051246	regulation of protein metabolic process	2225	73	5.01011e-05	0.00604896	0.032809	38
0032879	regulation of localization	2216	69	0.000403714	0.0311632	0.0311372	39
0006725	cellular aromatic compound metabolic process	2208	78	1.61567e-06	0.000316816	0.0353261	40
0006996	organelle organization	2208	71	0.000123159	0.0124268	0.0321558	41
0046483	heterocycle metabolic process	2175	78	8.92556e-07	0.000206693	0.0358621	42
0009892	negative regulation of metabolic process	2115	81	3.01172e-08	1.37237e-05	0.0382979	43
0032268	regulation of cellular protein metabolic process	2105	70	4.87544e-05	0.00593711	0.0332542	44
0065009	regulation of molecular function	2100	65	0.000723015	0.0453925	0.0309524	45
0006139	nucleobase-containing compound metabolic process	2026	76	2.17476e-07	6.5363e-05	0.0375123	46
0051716	cellular response to stimulus	2016	64	0.000408889	0.0313911	0.031746	47
0010605	negative regulation of macromolecule metabolic process	1990	80	4.27188e-09	2.95939e-06	0.040201	48
0031324	negative regulation of cellular metabolic process	1978	78	1.67528e-08	8.16652e-06	0.0394338	49
0022607	cellular component assembly	1937	68	1.12653e-05	0.00164055	0.0351058	50
0050793	regulation of developmental process	1926	68	9.31423e-06	0.00138498	0.0353063	51
0048584	positive regulation of response to stimulus	1855	62	0.000126257	0.012649	0.0334232	52
0051173	positive regulation of nitrogen compound metabolic process	1747	73	4.91649e-09	3.15683e-06	0.0417859	53
0010628	positive regulation of gene expression	1674	65	6.26902e-07	0.000158136	0.0388292	54
0009891	positive regulation of biosynthetic process	1646	69	1.28269e-08	6.76396e-06	0.0419198	55
0043933	macromolecular complex subunit organization	1641	73	3.11206e-10	6.28014e-07	0.0444851	56
0051641	cellular localization	1635	58	4.26815e-05	0.00548108	0.035474	57
0031328	positive regulation of cellular biosynthetic process	1622	68	1.67655e-08	8.16652e-06	0.0419236	58
0090304	nucleic acid metabolic process	1615	65	1.72195e-07	5.4054e-05	0.0402477	59
0045935	positive regulation of nucleobase-containing compound metabolic process	1609	67	2.86287e-08	1.34803e-05	0.0416408	60
0010557	positive regulation of macromolecule biosynthetic process	1527	67	3.55649e-09	2.95939e-06	0.0438769	61
0031399	regulation of protein modification process	1491	54	4.7259e-05	0.00580504	0.0362173	62
0051172	negative regulation of nitrogen compound metabolic process	1379	60	3.80109e-08	1.6271e-05	0.0435098	63
0051254	positive regulation of RNA metabolic process	1379	56	1.10731e-06	0.000244404	0.0406091	64
0010629	negative regulation of gene expression	1344	58	8.91415e-08	3.22875e-05	0.0431548	65
1902680	positive regulation of RNA biosynthetic process	1310	52	5.51142e-06	0.000846243	0.0396947	66
0009890	negative regulation of biosynthetic process	1306	53	2.30511e-06	0.000413485	0.0405819	67
0045893	positive regulation of transcription, DNA-templated	1301	52	4.52614e-06	0.000725121	0.0399693	68
1903508	positive regulation of nucleic acid-templated transcription	1301	52	4.52614e-06	0.000725121	0.0399693	69
0031327	negative regulation of cellular biosynthetic process	1285	52	3.16814e-06	0.00054577	0.0404669	70
0045934	negative regulation of nucleobase-containing compound metabolic process	1243	52	1.1915e-06	0.00025121	0.0418343	71
0010558	negative regulation of macromolecule biosynthetic process	1233	52	9.35362e-07	0.000209729	0.0421736	72
2000113	negative regulation of cellular macromolecule biosynthetic process	1207	51	1.14471e-06	0.000245003	0.0422535	73
0016070	RNA metabolic process	1123	52	5.05707e-08	1.98434e-05	0.0463045	74
